# Supplementary material for: Genomic insights into Enterococcus faecium isolates from marine bivalves highlight One Health concerns and healthcare linkages
Source: Microb Genom. 2023 Dec 12;9(12):001154. doi: 10.1099/mgen.0.001154 (PMC10763502; doi:10.1099/mgen.0.001154)
Supplement: Supplementary material 1 [file mgen-9-1154-s001.xlsx]

## Sheet: Supplementary Table 1
Supplementary table 1. Overview of samples, origin, Enterococcus sp., MPN data and Vancomycin tests.
LIMS number	Year	From bivalve species	Comment	County	Enterococcus positive	Enterococcus species per sample	Number of species	MPN Enterococci / 100g	MPN E.coli / 100 g	Vancomycin 1g	Vancomycin 0.1g	Vancomycin 0.01g
2016-373	2016	Blue mussel		Rogaland	Yes	1	E. hirae	Not tested	18	Not tested	Not tested
2020-802	2020	Blue mussel		Vestland	No	0	No growth	<18	18	Neg	Neg	Neg
2016-1401	2016	Blue mussel		Agder	No	0	No growth	Not tested	20	Not tested	Not tested
2016-1038	2016	Blue mussel		Trøndelag	No	0	No growth	Not tested	20	Not tested	Not tested
2016-1197	2016	Blue mussel		Nordland	No	0	No growth	Not tested	20	Not tested	Not tested
2016-946	2016	Blue mussel		Trøndelag	No	0	No growth	Not tested	20	Not tested	Not tested
2019-2013	2019	Blue mussel		Trøndelag	No	0	No growth	<18	20	Not tested	Not tested	Not tested
2019-2058	2019	Blue mussel		Trøndelag	No	0	No growth	<18	20	Not tested	Not tested	Not tested
2019-2057	2019	Blue mussel		Trøndelag	Yes	1	E. faecium	20	20	Not tested	Not tested	Not tested
2020-1100	2020	Blue mussel		Nordland	Yes	1	E. faecium	20	20	Neg	Neg	Neg
2020-1101	2020	Blue mussel		Nordland	No	0	No growth	20	20	Neg	Neg	Neg
2020-225	2020	Blue mussel		Nordland	Yes	1	E. faecium	20	20	Neg	Neg	Neg
2020-228	2020	Blue mussel		Nordland	Yes	1	E. faecalis	20	20	Neg	Neg	Neg
2020-236	2020	Blue mussel		Nordland	Yes	1	E. faecalis	20	20	Neg	Neg	Neg
2020-369	2020	European flat oyster		Vestland	Yes	1	E. hirae	20	20	Neg	Neg	Neg
2020-230	2020	Blue mussel		Nordland	Yes	2	1 E. hirae, 1 E. casseliflavus	45	20	Neg	Neg	Neg
2020-519	2020	Blue mussel		Troms & Finnmark	Yes	2	1 E. faecium, 1 E. hirae	45	20	Neg	Neg	Neg
2020-275	2020	Blue mussel		Nordland	Yes	2	1 E. hirae, 1 E. faecalis	78	20	Neg	Neg	Neg
2020-634	2020	Blue mussel		Trøndelag	Yes	2	4 E.hirae, 1 E.faecium	170	20	Neg	Neg	Neg
2020-1123	2020	Blue mussel		Nordland	Yes	3	2 E. durans, 1 E. faecium, 1 E. hirae	300	20	Neg	Neg	Neg
2020-237	2020	Blue mussel		Nordland	Yes	2	4 E. faecium, 3 E. hirae	790	20	Neg	Neg	Neg
2016-1063	2016	European flat oyster		Vestland	Yes	2	1 E. faecium, 1 E. hirae	Not tested	20	Not tested	Not tested
2016-1065	2016	European flat oyster		Rogaland	Yes	1	2 E. faecium	Not tested	20	Not tested	Not tested
2016-1098	2016	Blue mussel		Nordland	Yes	1	1 E. faecium	Not tested	20	Not tested	Not tested
2016-1132	2016	Blue mussel		Trøndelag	Yes	1	1 E. faecium	Not tested	20	Not tested	Not tested
2016-1139	2016	Blue mussel		Trøndelag	Yes	1	1 E. faecium	Not tested	20	Not tested	Not tested
2016-1199	2016	Blue mussel		Trøndelag	Yes	2	1 E. faecium, 1 E. faecalis	Not tested	20	Not tested	Not tested
2016-1201	2016	Blue mussel		Trøndelag	Yes	1	2 E. faecium	Not tested	20	Not tested	Not tested
2016-1211	2016	Blue mussel		Troms & Finnmark	Yes	1	2 E. faecium	Not tested	20	Not tested	Not tested
2016-1249	2016	Blue mussel		Trøndelag	Yes	1	E. faecium	Not tested	20	Not tested	Not tested
2016-1250	2016	Blue mussel		Rogaland	Yes	1	E. hirae	Not tested	20	Not tested	Not tested
2016-1256	2016	Blue mussel		Trøndelag	Yes	1	E. hirae	Not tested	20	Not tested	Not tested
2016-202	2016	Blue mussel		Vestland	Yes	1	E. hirae	Not tested	20	Not tested	Not tested
2016-320	2016	Great scallop	End product control	Trøndelag	Yes	1	E. faecium	Not tested	20	Not tested	Not tested
2016-368	2016	Blue mussel		Troms & Finnmark	Yes	1	E. hirae	Not tested	20	Not tested	Not tested
2016-375	2016	Blue mussel		Trøndelag	Yes	1	E. faecium	Not tested	20	Not tested	Not tested
2016-376	2016	Blue mussel		Trøndelag	Yes	1	E. faecium	Not tested	20	Not tested	Not tested
2016-380	2016	Blue mussel		Trøndelag	Yes	1	E. faecium	Not tested	20	Not tested	Not tested
2016-444	2016	Blue mussel		Vestland	Yes	1	E. faecium	Not tested	20	Not tested	Not tested
2016-447	2016	Blue mussel		Trøndelag	Yes	1	E. faecium	Not tested	20	Not tested	Not tested
2016-504	2016	Blue mussel		Nordland	Yes	1	E. faecium	Not tested	20	Not tested	Not tested
2016-537	2016	Blue mussel		Trøndelag	Yes	1	E. faecium	Not tested	20	Not tested	Not tested
2016-637	2016	Blue mussel		Trøndelag	Yes	1	E. hirae	Not tested	20	Not tested	Not tested
2016-678	2016	Blue mussel		Trøndelag	Yes	1	E. faecium	Not tested	20	Not tested	Not tested
2016-827	2016	Blue mussel		Trøndelag	Yes	1	E. faecium	Not tested	20	Not tested	Not tested
2016-832	2016	Blue mussel		Trøndelag	Yes	1	E. faecalis	Not tested	20	Not tested	Not tested
2016-942	2016	Blue mussel	End product control	Trøndelag	Yes	1	2 E. hirae	Not tested	20	Not tested	Not tested
2016-873	2016	Blue mussel		Agder	Yes	1	E. faecium	Not tested	20	Not tested	Not tested
2019-1762	2019	Blue mussel	Not from NFSA	Vestland	Yes	1	E. faecium	Not tested	Not tested	Not tested	Not tested	Not tested
2016-1293	2016	Blue mussel	End product control	Rogaland	No	0	No growth	Not tested	20	Not tested	Not tested
2020-270	2020	Cockle		Agder	Yes	1	E. hirae	20	20	Neg	Neg	Neg
2016-560	2016	Great scallop	End product control	Trøndelag	No	0	No growth	Not tested	20	Not tested	Not tested
2016-943	2016	Blue mussel	End product control	Trøndelag	No	0	No growth	Not tested	20	Not tested	Not tested
2019-2059	2019	Blue mussel		Trøndelag	No	0	No growth	<18	20	Not tested	Not tested	Not tested
2019-2185	2019	Blue mussel	End product control	Trøndelag	No	0	No growth	<18	20	Not tested	Not tested	Not tested
2019-2189	2019	Blue mussel		Nordland	No	0	No growth	<18	20	Not tested	Not tested	Not tested
2020-1012	2020	Great scallop		Vestland	No	0	No growth	<18	20	Neg	Neg	Neg
2020-1043	2020	Blue mussel		Trøndelag	No	0	No growth	<18	20	Neg	Neg	Neg
2020-152	2020	Blue mussel		Trøndelag	No	0	No growth	<18	20	Neg	Neg	Neg
2020-153	2020	Blue mussel		Trøndelag	No	0	No growth	<18	20	Neg	Neg	Neg
2020-273	2020	Blue mussel		Nordland	No	0	No growth	<18	20	Neg	Neg	Neg
2020-575	2020	Blue mussel		Trøndelag	No	0	No growth	<18	20	Neg	Neg	Neg
2020-576	2020	Blue mussel		Trøndelag	No	0	No growth	<18	20	Neg	Neg	Neg
2020-584	2020	Blue mussel		Trøndelag	No	0	No growth	<18	20	Neg	Neg	Neg
2020-672	2020	Pacific oyster	End product control	Vestfold og Telemark	No	0	No growth	<18	20	Neg	Neg	Neg
2020-709	2020	Blue mussel		Nordland	No	0	No growth	<18	20	Neg	Neg	Neg
2020-714	2020	Blue mussel		Nordland	No	0	No growth	<18	20	Neg	Neg	Neg
2020-738	2020	Blue mussel		Vestland	No	0	No growth	<18	20	Neg	Neg	Neg
2020-751	2020	Blue mussel		Trøndelag	No	0	No growth	<18	20	Neg	Neg	Neg
2020-753	2020	Blue mussel		Trøndelag	No	0	No growth	<18	20	Neg	Neg	Neg
2020-759	2020	Blue mussel		Nordland	No	0	No growth	<18	20	Neg	Neg	Neg
2020-795	2020	European flat oyster		Vestland	No	0	No growth	<18	20	Neg	Neg	Neg
2020-852	2020	Blue mussel		Trøndelag	No	0	No growth	<18	20	Neg	Neg	Neg
2020-917	2020	Great scallop	End product control	Trøndelag	No	0	No growth	<18	20	Neg	Neg	Neg
2020-984	2020	Great scallop		Rogaland	No	0	No growth	<18	20	Neg	Neg	Neg
2020-232	2020	Blue mussel		Nordland	Yes	1	2 E. hirae	45	40	Neg	Neg	Neg
2020-375	2020	Blue mussel		Trøndelag	Yes	1	4 E. faecium	130	40	Neg	Neg	Neg
2016-1042	2016	Blue mussel		Trøndelag	Yes	1	2 E. faecium	Not tested	40	Not tested	Not tested
2016-1064	2016	Blue mussel		Rogaland	Yes	2	1 E. mundtii, 1 E. hirae	Not tested	40	Not tested	Not tested
2016-1242	2016	European flat oyster		Rogaland	Yes	1	E. faecium	Not tested	40	Not tested	Not tested
2020-319	2020	Pullet carpet shell		Vestland	No	0	No growth	<18	40	Neg	Neg	Neg
2020-803	2020	Great scallop		Vestland	No	0	No growth	<18	40	Neg	Neg	Neg
2016-1101	2016	Blue mussel		Trøndelag	No	0	No growth	Not tested	45	Not tested	Not tested
2016-1178	2016	Blue mussel		Trøndelag	No	0	No growth	Not tested	45	Not tested	Not tested
2016-1376	2016	Blue mussel		Trøndelag	No	0	No growth	Not tested	45	Not tested	Not tested
2016-567	2016	Blue mussel		Trøndelag	No	0	No growth	Not tested	45	Not tested	Not tested
2016-880	2016	Blue mussel		Trøndelag	No	0	No growth	Not tested	45	Not tested	Not tested
2019-2012	2019	Blue mussel		Nordland	Yes	1	E. avium	20	45	Not tested	Not tested	Not tested
2020-524	2020	Blue mussel		Nordland	Yes	1	E. casseliflavus	45	45	Neg	Neg	Neg
2020-1099	2020	Blue mussel		Nordland	No	0	No growth	<18	45	Neg	Neg	Neg
2020-526	2020	Blue mussel		Nordland	No	0	No growth	<18	45	Neg	Neg	Neg
2020-1117	2020	Blue mussel		Trøndelag	Yes	1	2 E. avium	45	45	Neg	Neg	Neg
2020-1120	2020	Blue mussel		Vestland	Yes	1	2 E. gallinarum	45	45	Neg	Neg	Neg
2020-671	2020	Blue mussel		Trøndelag	Yes	2	1 E.faecalis, 1 E. faecium	45	45	Neg	Neg	Neg
2020-374	2020	Blue mussel		Trøndelag	Yes	2	2 E. faecium, 1 E. hirae	78	45	Neg	Neg	Neg
2016-1030	2016	Blue mussel		Trøndelag	Yes	1	2 E. faecalis	Not tested	45	Not tested	Not tested
2016-1072	2016	Blue mussel		Trøndelag	Yes	1	2 E. faecium	Not tested	45	Not tested	Not tested
2016-1127	2016	Blue mussel		Troms & Finnmark	Yes	1	2 E. hirae	Not tested	45	Not tested	Not tested
2016-1169	2016	Blue mussel		Trøndelag	Yes	1	2 E. hirae	Not tested	45	Not tested	Not tested
2016-1172	2016	Blue mussel		Trøndelag	Yes	2	1 E. faecium, 1 E. hirae	Not tested	45	Not tested	Not tested
2016-1241	2016	Great scallop		Rogaland	Yes	1	E. faecium	Not tested	45	Not tested	Not tested
2016-1296	2016	Blue mussel		Trøndelag	Yes	1	E. faecium	Not tested	45	Not tested	Not tested
2016-1374	2016	Blue mussel		Trøndelag	Yes	1	E. faecium	Not tested	45	Not tested	Not tested
2016-1393	2016	Blue mussel		Trøndelag	Yes	1	E. faecium	Not tested	45	Not tested	Not tested
2016-1396	2016	Blue mussel		Trøndelag	Yes	1	E. hirae	Not tested	45	Not tested	Not tested
2016-204	2016	European flat oyster		Vestland	Yes	1	E. faecium	Not tested	45	Not tested	Not tested
2016-321	2016	Blue mussel		Trøndelag	Yes	1	E. faecalis	Not tested	45	Not tested	Not tested
2016-443	2016	European flat oyster		Vestland	Yes	1	E. faecium	Not tested	45	Not tested	Not tested
2016-557	2016	Blue mussel		Troms & Finnmark	Yes	1	E. faecium	Not tested	45	Not tested	Not tested
2016-815	2016	Horse mussel		Rogaland	Yes	1	E. hirae	Not tested	45	Not tested	Not tested
2016-921	2016	European flat oyster		Vestland	Yes	1	E. hirae	Not tested	45	Not tested	Not tested
2016-925	2016	Blue mussel		Agder	Yes	1	2 E. faecalis	Not tested	45	Not tested	Not tested
2020-1118	2020	Blue mussel		Trøndelag	No	0	No growth	<18	45	Neg	Neg	Neg
2020-1121	2020	European flat oyster		Vestland	No	0	No growth	<18	45	Neg	Neg	Neg
2020-583	2020	Blue mussel		Trøndelag	No	0	No growth	<18	45	Neg	Neg	Neg
2020-588	2020	Blue mussel		Trøndelag	No	0	No growth	<18	45	Neg	Neg	Neg
2020-697	2020	Blue mussel		Troms & Finnmark	No	0	No growth	<18	45	Neg	Neg	Neg
2020-754	2020	Blue mussel		Trøndelag	No	0	No growth	<18	45	Neg	Neg	Neg
2020-851	2020	Blue mussel		Trøndelag	No	0	No growth	<18	45	Neg	Neg	Neg
2019-1764	2019	Blue mussel	Not from NFSA	Vestland	Yes	1	E. faecium	Not tested	Not tested	Not tested	Not tested	Not tested
2016-1379	2016	Blue mussel		Trøndelag	No	0	No growth	Not tested	68	Not tested	Not tested
2019-2014	2019	Blue mussel		Nordland	Yes	1	E. faecalis	130	68	Not tested	Not tested	Not tested
2020-1125	2020	Blue mussel		Nordland	Yes	1	E. faecalis	20	68	Neg	Neg	Neg
2020-720	2020	Blue mussel		Trøndelag	Yes	1	E. faecium	20	68	Neg	Neg	Neg
2020-235	2020	Blue mussel		Nordland	Yes	2	1 E. faecalis, 1 E. faecium	45	68	Neg	Neg	Neg
2016-1378	2016	Blue mussel		Trøndelag	Yes	1	E. hirae	Not tested	68	Not tested	Not tested
2016-201	2016	Blue mussel		Vestland	Yes	1	E. hirae	Not tested	68	Not tested	Not tested
2016-260	2016	Blue mussel		Trøndelag	Yes	1	E. faecium	Not tested	68	Not tested	Not tested
2019-1814	2019	Blue mussel	Not from NFSA	Vestland	Yes	1	E. faecium	Not tested	Not tested	Not tested	Not tested	Not tested
2020-582	2020	European flat oyster		Rogaland	No	0	No growth	<18	68	Neg	Neg	Neg
2020-631	2020	Blue mussel		Vestland	No	0	No growth	<18	68	Neg	Neg	Neg
2016-1040	2016	Blue mussel		Trøndelag	No	0	No growth	Not tested	78	Not tested	Not tested
2020-976	2020	Blue mussel		Trøndelag	No	0	No growth	18	78	Neg	Neg	Neg
2020-371	2020	Blue mussel		Vestland	Yes	1	E. hirae	20	78	Neg	Neg	Neg
2020-314	2020	European flat oyster		Vestland	Yes	1	4 E. faecalis	130	78	Neg	Neg	Neg
2016-630	2016	Blue mussel		Agder	Yes	1	E. hirae	Not tested	78	Not tested	Not tested
2016-1171	2016	Blue mussel		Trøndelag	Yes	1	2 E. hirae	Not tested	78	Not tested	Not tested
2016-1370	2016	Blue mussel		Nordland	Yes	1	E. hirae	Not tested	78	Not tested	Not tested
2016-1375	2016	Blue mussel		Trøndelag	Yes	1	E. faecium	Not tested	78	Not tested	Not tested
2016-503	2016	Blue mussel		Trøndelag	Yes	1	E. faecium	Not tested	78	Not tested	Not tested
2016-505	2016	Blue mussel		Trøndelag	Yes	1	E. hirae	Not tested	78	Not tested	Not tested
2016-636	2016	Blue mussel		Trøndelag	Yes	1	E. faecium	Not tested	78	Not tested	Not tested
2020-1098	2020	Blue mussel	End product control	Agder	Yes	1	5 E. casseliflavus	300	78	Neg	Neg	Neg
2020-1093	2020	Blue mussel		Nordland	No	0	No growth	<18	78	Neg	Neg	Neg
2020-151	2020	Blue mussel		Trøndelag	No	0	No growth	<18	78	Neg	Neg	Neg
2020-231	2020	Blue mussel		Trøndelag	No	0	No growth	<18	78	Neg	Neg	Neg
2020-586	2020	Blue mussel		Trøndelag	No	0	No growth	<18	78	Neg	Neg	Neg
2020-630	2020	Blue mussel	End product control	Trøndelag	No	0	No growth	<18	78	Neg	Neg	Neg
2020-853	2020	Blue mussel		Trøndelag	No	0	No growth	<18	78	Neg	Neg	Neg
2019-2011	2019	Blue mussel		Nordland	No	0	No growth	<18	110	Not tested	Not tested	Not tested
2016-1214	2016	Blue mussel		Trøndelag	Yes	1	2 E. faecium	Not tested	110	Not tested	Not tested
2016-377	2016	Blue mussel		Trøndelag	Yes	1	E. faecium	Not tested	110	Not tested	Not tested
2016-445	2016	Blue mussel		Trøndelag	Yes	1	E. faecalis	Not tested	110	Not tested	Not tested
2016-639	2016	Blue mussel		Trøndelag	Yes	1	E. hirae	Not tested	110	Not tested	Not tested
2020-636	2020	Blue mussel		Trøndelag	No	0	No growth	<18	110	Neg	Neg	Neg
2016-1174	2016	European flat oyster		Rogaland	No	0	No growth	Not tested	130	Not tested	Not tested
2020-525	2020	Blue mussel		Nordland	Yes	1	E. durans	110	130	Neg	Neg	Neg
2020-699	2020	European flat oyster		Vestland	Yes	1	E. faecium	20	130	Neg	Neg	Neg
2016-1170	2016	Blue mussel		Trøndelag	Yes	1	1 E. hirae	Not tested	130	Not tested	Not tested
2016-1179	2016	Blue mussel		Trøndelag	Yes	1	2 E. faecalis	Not tested	130	Not tested	Not tested
2016-1398	2016	Blue mussel		Trøndelag	Yes	1	E. hirae	Not tested	130	Not tested	Not tested
2016-259	2016	Blue mussel		Trøndelag	Yes	1	E. faecalis	Not tested	130	Not tested	Not tested
2016-558	2016	Blue mussel		Rogaland	Yes	1	E. hirae	Not tested	130	Not tested	Not tested
2016-631	2016	Blue mussel		Vestland	Yes	1	E. faecalis	Not tested	130	Not tested	Not tested
2016-727	2016	Blue mussel		Trøndelag	Yes	1	E. faecium	Not tested	130	Not tested	Not tested
2020-3	2020	Blue mussel		Trøndelag	No	0	No growth	<18	130	Neg	Neg	Neg
2020-322	2020	European flat oyster		Vestland	No	0	No growth	<18	130	Neg	Neg	Neg
2020-4	2020	Blue mussel		Trøndelag	No	0	No growth	<18	130	Neg	Neg	Neg
2020-707	2020	Blue mussel		Nordland	No	0	No growth	<18	130	Neg	Neg	Neg
2016-1031	2016	Blue mussel		Trøndelag	Yes	1	2 E. faecium	Not tested	140	Not tested	Not tested
2016-1147	2016	Blue mussel		Vestland	Yes	1	2 E. hirae	Not tested	140	Not tested	Not tested
2020-635	2020	Blue mussel		Trøndelag	Yes	2	3 E.faecium, 2 E. hirae	170	170	Neg	Neg	Neg
2016-1371	2016	Great scallop	End product control	Trøndelag	Yes	1	E. faecalis	Not tested	170	Not tested	Not tested
2016-828	2016	Blue mussel		Trøndelag	Yes	1	2 E. faecalis	Not tested	170	Not tested	Not tested
2016-944	2016	Blue mussel	End product control	Trøndelag	Yes	1	E. hirae	Not tested	170	Not tested	Not tested
2016-834	2016	Blue mussel		Agder	Yes	1	E. casseliflavus	Not tested	180	Not tested	Not tested
2020-274	2020	Blue mussel		Nordland	Yes	2	4 E. faecium, 1 E. faecalis	140	230	Neg	Neg	Neg
2016-1167	2016	European flat oyster		Vestland	Yes	1	2 E. faecium	Not tested	230	Not tested	Not tested
2016-502	2016	Blue mussel		Trøndelag	Yes	1	E. faecalis	Not tested	230	Not tested	Not tested
2016-643	2016	Pullet carpet shell	End product control	Vestland	Yes	1	E. faecium	Not tested	230	Not tested	Not tested
2016-649	2016	Blue mussel		Rogaland	Yes	1	E. hirae	Not tested	230	Not tested	Not tested
2020-1103	2020	Blue mussel		Nordland	No	0	No growth	<18	230	Neg	Neg	Neg
2016-1399	2016	Blue mussel		Trøndelag	Yes	1	E. faecium	Not tested	270	Not tested	Not tested
2016-500	2016	Blue mussel		Trøndelag	Yes	1	E. hirae	Not tested	270	Not tested	Not tested
2016-641	2016	Great scallop	End product control	Vestland	Yes	1	E. faecium	Not tested	310	Not tested	Not tested
2016-1074	2016	Blue mussel		Trøndelag	No	0	No growth	Not tested	330	Not tested	Not tested
2020-325	2020	Great scallop		Rogaland	Yes	1	E. faecium	45	330	Neg	Neg	Neg
2016-687	2016	Blue mussel		Agder	Yes	1	E. faecium	Not tested	330	Not tested	Not tested
2016-1148	2016	Blue mussel		Rogaland	Yes	1	1 E. faecalis	Not tested	330	Not tested	Not tested
2016-1200	2016	Blue mussel		Trøndelag	Yes	1	1 E. faecium	Not tested	330	Not tested	Not tested
2016-1238	2016	Blue mussel		Trøndelag	Yes	1	E. faecium	Not tested	330	Not tested	Not tested
2016-1367	2016	Blue mussel		Troms & Finnmark	Yes	1	E. faecium	Not tested	330	Not tested	Not tested
2016-262	2016	Blue mussel		Trøndelag	Yes	1	E. faecium	Not tested	330	Not tested	Not tested
2016-374	2016	European flat oyster		Rogaland	Yes	1	E. faecium	Not tested	330	Not tested	Not tested
2016-319	2016	European flat oyster		Vestland	Yes	1	E. faecium	Not tested	460	Not tested	Not tested
2016-508	2016	Horse mussel		Trøndelag	Yes	1	E. faecium	Not tested	460	Not tested	Not tested
2020-318	2020	Blue mussel		Trøndelag	Yes	1	E. hirae	20	490	Neg	Neg	Neg
2020-577	2020	Blue mussel		Nordland	Yes	1	2 E.faecalis	20	490	Neg	Neg	Neg
2016-509	2016	Blue mussel		Agder	Yes	1	E. faecalis	Not tested	490	Not tested	Not tested
2016-568	2016	European flat oyster		Agder	Yes	1	E. faecalis	Not tested	490	Not tested	Not tested
2016-1069	2016	Great scallop		Rogaland	Yes	1	2 E. faecium	Not tested	490	Not tested	Not tested
2016-1075	2016	Blue mussel		Trøndelag	Yes	1	2 E. hirae	Not tested	490	Not tested	Not tested
2016-1168	2016	Blue mussel		Trøndelag	Yes	1	2 E. faecium	Not tested	490	Not tested	Not tested
2016-1176	2016	European flat oyster		Vestland	Yes	1	1 E. faecium	Not tested	490	Not tested	Not tested
2016-1215	2016	European flat oyster		Vestland	Yes	1	E. faecalis	Not tested	490	Not tested	Not tested
2016-1216	2016	Blue mussel		Nordland	Yes	1	E. faecalis	Not tested	490	Not tested	Not tested
2016-650	2016	European flat oyster		Rogaland	Yes	1	E. faecalis	Not tested	490	Not tested	Not tested
2016-725	2016	Blue mussel		Nordland	Yes	1	E. faecium	Not tested	490	Not tested	Not tested
2019-1911	2019	Blue mussel	Not from NFSA	Vestland	Yes	1	E. faecium	Not tested	68	Not tested	Not tested
2020-320	2020	Ocean quahog (Arctica islandica)		Vestland	No	0	No growth	<18	490	Neg	Neg	Neg
2020-1095	2020	Blue mussel		Nordland	Yes	1	E. faecalis	20	700	Neg	Neg	Neg
2016-1290	2016	Blue mussel		Trøndelag	Yes	1	E. faecium	Not tested	700	Not tested	Not tested
2016-954	2016	Blue mussel		Troms & Finnmark	Yes	1	2 E. hirae	Not tested	700	Not tested	Not tested
2020-632	2020	Blue mussel		Vestland	No	0	No growth	<18	700	Neg	Neg	Neg
2016-1394	2016	Blue mussel		Vestland	No	0	No growth	Not tested	790	Not tested	Not tested
2016-1397	2016	Blue mussel		Trøndelag	No	0	No growth	Not tested	790	Not tested	Not tested
2016-941	2016	Blue mussel		Vestland	No	0	No growth	Not tested	790	Not tested	Not tested
2016-1177	2016	Blue mussel		Trøndelag	Yes	1	1 E. faecium	Not tested	790	Not tested	Not tested
2016-1198	2016	Blue mussel		Nordland	Yes	2	1 E. faecium, 1 E. hirae	Not tested	790	Not tested	Not tested
2016-1395	2016	Blue mussel		Vestland	Yes	1	E. hirae	Not tested	790	Not tested	Not tested
2016-644	2016	Blue mussel		Trøndelag	Yes	1	E. faecium	Not tested	790	Not tested	Not tested
2020-1014	2020	Blue mussel		Vestland	No	0	No growth	<18	790	Neg	Neg	Neg
2016-720	2016	Blue mussel		Troms & Finnmark	Yes	1	E. hirae	Not tested	1100	Not tested	Not tested
2020-154	2020	Blue mussel		Trøndelag	No	0	No growth	<18	1100	Neg	Neg	Neg
2020-372	2020	Blue mussel		Rogaland	No	0	No growth	<18	1100	Neg	Neg	Neg
2016-534	2016	Blue mussel		Nordland	Yes	1	E. hirae	Not tested	1300	Not tested	Not tested
2016-729	2016	Blue mussel		Trøndelag	Yes	1	E. faecium	Not tested	1300	Not tested	Not tested
2020-278	2020	Blue mussel		Troms & Finnmark	No	0	No growth	<18	1300	Neg	Neg	Neg
2016-1076	2016	Blue mussel		Trøndelag	Yes	1	2 E. faecium	Not tested	1700	Not tested	Not tested
2020-986	2020	Blue mussel		Trøndelag	No	0	No growth	<18	1700	Neg	Neg	Neg
2016-1295	2016	Blue mussel		Trøndelag	Yes	1	E. faecium	Not tested	2400	Not tested	Not tested
2016-1036	2016	Blue mussel		Trøndelag	Yes	1	1 E. faecium	Not tested	3500	Not tested	Not tested
2016-1243	2016	Blue mussel		Rogaland	Yes	1	E. faecium	Not tested	5400	Not tested	Not tested
2020-2	2020	Blue mussel		Trøndelag	No	0	No growth	<18	5400	Neg	Neg	Neg
2020-234	2020	Blue mussel		Trøndelag	No	0	No growth	<18	5400	Neg	Neg	Neg
2016-539	2016	Blue mussel		Agder	No	0	No growth	Not tested	<18	Not tested	Not tested
2016-540	2016	Blue mussel		Agder	No	0	No growth	Not tested	<18	Not tested	Not tested
2016-1026	2016	Blue mussel		Nordland	No	0	No growth	Not tested	<18	Not tested	Not tested
2016-1028	2016	Blue mussel		Vestland	No	0	No growth	Not tested	<18	Not tested	Not tested
2016-1029	2016	Blue mussel		Vestland	No	0	No growth	Not tested	<18	Not tested	Not tested
2016-1099	2016	Blue mussel		Trøndelag	No	0	No growth	Not tested	<18	Not tested	Not tested
2016-1100	2016	Blue mussel		Trøndelag	No	0	No growth	Not tested	<18	Not tested	Not tested
2016-1136	2016	Blue mussel		Trøndelag	No	0	No growth	Not tested	<18	Not tested	Not tested
2016-1138	2016	Blue mussel		Trøndelag	No	0	No growth	Not tested	<18	Not tested	Not tested
2016-1140	2016	Blue mussel		Trøndelag	No	0	No growth	Not tested	<18	Not tested	Not tested
2016-1175	2016	Great scallop		Rogaland	No	0	No growth	Not tested	<18	Not tested	Not tested
2016-1202	2016	Blue mussel		Trøndelag	No	0	No growth	Not tested	<18	Not tested	Not tested
2016-1210	2016	Blue mussel		Vestland	No	0	No growth	Not tested	<18	Not tested	Not tested
2016-1213	2016	Blue mussel		Trøndelag	No	0	No growth	Not tested	<18	Not tested	Not tested
2016-1217	2016	Blue mussel		Nordland	No	0	No growth	Not tested	<18	Not tested	Not tested
2016-1254	2016	Blue mussel		Trøndelag	No	0	No growth	Not tested	<18	Not tested	Not tested
2016-322	2016	Horse mussel		Rogaland	No	0	No growth	Not tested	<18	Not tested	Not tested
2016-324	2016	Blue mussel		Rogaland	No	0	No growth	Not tested	<18	Not tested	Not tested
2016-357	2016	Ocean quahog (Arctica islandica)		Vestland	No	0	No growth	Not tested	<18	Not tested	Not tested
2016-367	2016	Blue mussel		Trøndelag	No	0	No growth	Not tested	<18	Not tested	Not tested
2016-442	2016	Blue mussel		Vestland	No	0	No growth	Not tested	<18	Not tested	Not tested
2016-449	2016	Blue mussel		Nordland	No	0	No growth	Not tested	<18	Not tested	Not tested
2016-570	2016	European flat oyster		Vestland	No	0	No growth	Not tested	<18	Not tested	Not tested
2016-632	2016	Blue mussel		Vestland	No	0	No growth	Not tested	<18	Not tested	Not tested
2016-633	2016	Blue mussel		Trøndelag	No	0	No growth	Not tested	<18	Not tested	Not tested
2016-638	2016	Blue mussel		Trøndelag	No	0	No growth	Not tested	<18	Not tested	Not tested
2016-717	2016	Blue mussel		Vestland	No	0	No growth	Not tested	<18	Not tested	Not tested
2016-722	2016	European flat oyster		Vestland	No	0	No growth	Not tested	<18	Not tested	Not tested
2016-728	2016	European flat oyster		Vestland	No	0	No growth	Not tested	<18	Not tested	Not tested
2016-879	2016	Blue mussel		Nordland	No	0	No growth	Not tested	<18	Not tested	Not tested
2016-881	2016	Blue mussel		Trøndelag	No	0	No growth	Not tested	<18	Not tested	Not tested
2016-884	2016	Blue mussel		Trøndelag	No	0	No growth	Not tested	<18	Not tested	Not tested
2016-922	2016	European flat oyster		Vestland	No	0	No growth	Not tested	<18	Not tested	Not tested
2020-233	2020	Blue mussel		Nordland	Yes	1	E. hirae	18	<18	Neg	Neg	Neg
2020-527	2020	Blue mussel		Nordland	Yes	1	E. casseliflavus	18	<18	Neg	Neg	Neg
2020-746	2020	Blue mussel		Trøndelag	Yes	1	E. faecium	18	<18	Neg	Neg	Neg
2020-748	2020	Blue mussel		Trøndelag	Yes	1	E. hirae	18	<18	Neg	Neg	Neg
2019-2190	2019	Blue mussel		Nordland	Yes	1	E. faecium	20	<18	Not tested	Not tested	Not tested
2020-1096	2020	Blue mussel		Troms & Finnmark	No	0	No growth	20	<18	Neg	Neg	Neg
2020-1104	2020	Blue mussel		Trøndelag	Yes	1	E. faecium	20	<18	Neg	Neg	Neg
2020-226	2020	Blue mussel		Nordland	Yes	1	E. durans	20	<18	Neg	Neg	Neg
2020-315	2020	Blue mussel		Vestland	Yes	1	E. hirae	20	<18	Neg	Neg	Neg
2020-370	2020	Blue mussel		Vestland	Yes	1	E. faecium	20	<18	Neg	Neg	Neg
2020-376	2020	Blue mussel		Trøndelag	Yes	1	E. hirae	20	<18	Neg	Neg	Neg
2020-522	2020	Blue mussel		Nordland	Yes	1	E. casseliflavus	20	<18	Neg	Neg	Neg
2020-523	2020	Blue mussel		Nordland	Yes	1	E. faecium	20	<18	Neg	Neg	Neg
2020-725	2020	Blue mussel		Trøndelag	Yes	1	E. hirae	20	<18	Neg	Neg	Neg
2020-752	2020	Blue mussel		Trøndelag	Yes	1	E. villorum	20	<18	Neg	Neg	Neg
2020-978	2020	Blue mussel		Trøndelag	Yes	1	E. faecium	20	<18	Neg	Neg	Neg
2020-528	2020	Blue mussel		Nordland	Yes	1	2 E.faecalis	40	<18	Neg	Neg	Neg
2020-1119	2020	European flat oyster		Vestland	Yes	1	2 E. faecium	45	<18	Neg	Neg	Neg
2020-113	2020	Great scallop	End product control	Nordland	Yes	2	2 E. faecium, 1 E. hirae	45	<18	Neg	Neg	Neg
2020-1146	2020	Blue mussel		Vestland	Yes	1	2 E.faecalis	45	<18	Neg	Neg	Neg
2020-975	2020	Blue mussel		Trøndelag	Yes	1	2 E. faecium	45	<18	Neg	Neg	Neg
2019-2016	2019	Blue mussel		Nordland	Yes	1	E. faecium	68	<18	Not tested	Not tested	Not tested
2020-32	2020	Blue mussel		Nordland	Yes	2	2 E. faecium, 1 E. faecalis	68	<18	Neg	Neg	Neg
2020-755	2020	Blue mussel		Trøndelag	Yes	2	2 E.faecium, 1 E.hirae	68	<18	Neg	Neg	Neg
2020-756	2020	Blue mussel		Trøndelag	Yes	2	1 E.faecium, 1 E.hirae	68	<18	Neg	Neg	Neg
2019-2017	2019	Blue mussel		Nordland	Yes	1	E. faecalis	78	<18	Not tested	Not tested	Not tested
2020-1013	2020	Blue mussel		Vestland	Yes	2	2 E.thailandicus, 1 E. casseliflavus	78	<18	Neg	Neg	Neg
2020-1122	2020	European flat oyster		Vestland	Yes	1	2 E.faecalis	78	<18	Neg	Neg	Neg
2020-744	2020	Great scallop		Rogaland	Yes	1	E. hirae	78	<18	Neg	Neg	Neg
2020-983	2020	Blue mussel		Vestland	Yes	2	2 E.faecalis, 1 E. mundtii	78	<18	Neg	Neg	Neg
2020-1102	2020	Blue mussel		Nordland	No	0	No growth	110	<18	Neg	Neg	Neg
2020-1126	2020	Blue mussel		Nordland	Yes	3	2 E. faecalis, 1 E. faecium, 1 E. thailandicus	130	<18	Neg	Neg	Neg
2020-1145	2020	Great scallop		Rogaland	Yes	1	4 E. hirae	130	<18	Neg	Neg	Neg
2020-312	2020	Blue mussel		Trøndelag	Yes	2	3 E.faecium, 3 E. hirae	220	<18	Neg	Neg	Neg
2020-979	2020	Blue mussel		Trøndelag	Yes	1	5 E. faecium	220	<18	Neg	Neg	Neg
2020-317	2020	European flat oyster		Vestland	Yes	2	4 E. faecium, 1 E. hirae	230	<18	Neg	Neg	Neg
2020-1124	2020	Blue mussel		Nordland	Yes	2	4 E. faecalis, 1 E. durans	300	<18	Neg	Neg	Neg
2020-1130	2020	Blue mussel		Trøndelag	Yes	1	6 E.durans	300	<18	Neg	Neg	Neg
2020-1131	2020	Blue mussel		Trøndelag	Yes	1	4 E. durans	330	<18	Neg	Neg	Neg
2020-311	2020	Great scallop		Vestland	Yes	1	3 E. faecium	330	<18	Neg	Neg	Neg
2020-854	2020	Blue mussel		Trøndelag	Yes	1	5 E. durans	330	<18	Neg	Neg	Neg
2020-1129	2020	Blue mussel		Trøndelag	Yes	4	4 E. faecium, 1 E.faecalis, 2 E. hirae, 1 E. mundtii	340	<18	Neg	Neg	Neg
2020-324	2020	Blue mussel		Trøndelag	Yes	1	7 E. faecium	490	<18	Neg	Neg	Neg
2020-533	2020	Blue mussel		Nordland	Yes	1	6 E. faecium	490	<18	Neg	Neg	Neg
2019-2186	2019	Blue mussel		Trøndelag	Yes	1	2 E. faecium	1300	<18	Not tested	Not tested	Not tested
2020-66	2020	Blue mussel		Nordland	Yes	2	3 E. faecium, 6 E. hirae	1300	<18	Neg	Neg	Neg
2020-855	2020	Blue mussel		Trøndelag	Yes	2	9 E. faecium, 4 E. durans	2000	<18	Neg	Neg	Neg
2020-989	2020	Blue mussel		Nordland	Yes	2	10 E. faecium, 1 E.durans	3500	<18	Neg	Neg	Neg
2016-835	2016	Blue mussel		Agder	Yes	1	E. hirae	Not tested	<18	Not tested	Not tested
2016-874	2016	Blue mussel		Agder	Yes	1	E. hirae	Not tested	<18	Not tested	Not tested
2016-1032	2016	Blue mussel		Trøndelag	Yes	1	1 E. faecium	Not tested	<18	Not tested	Not tested
2016-1033	2016	Blue mussel		Trøndelag	Yes	1	2 E. faecium	Not tested	<18	Not tested	Not tested
2016-1034	2016	Blue mussel		Trøndelag	Yes	1	2 E. faecium	Not tested	<18	Not tested	Not tested
2016-1035	2016	Blue mussel		Trøndelag	Yes	1	2 E. faecium	Not tested	<18	Not tested	Not tested
2016-1037	2016	Blue mussel		Trøndelag	Yes	1	2 E. faecalis	Not tested	<18	Not tested	Not tested
2016-1041	2016	Blue mussel		Trøndelag	Yes	1	1 E. faecium	Not tested	<18	Not tested	Not tested
2016-1073	2016	Great scallop	End product control	Trøndelag	Yes	1	1 E. faecium	Not tested	<18	Not tested	Not tested
2016-1129	2016	Blue mussel		Nordland	Yes	1	2 E. faecium	Not tested	<18	Not tested	Not tested
2016-1131	2016	Blue mussel		Trøndelag	Yes	1	2 E. faecium	Not tested	<18	Not tested	Not tested
2016-1137	2016	Blue mussel		Trøndelag	Yes	1	1 E. faecium	Not tested	<18	Not tested	Not tested
2016-1145	2016	Blue mussel		Trøndelag	Yes	1	2 E. faecium	Not tested	<18	Not tested	Not tested
2016-1146	2016	Blue mussel		Vestland	Yes	1	2 E. hirae	Not tested	<18	Not tested	Not tested
2016-1173	2016	Blue mussel		Trøndelag	Yes	1	1 E. faecalis	Not tested	<18	Not tested	Not tested
2016-1240	2016	Blue mussel		Vestland	Yes	1	E. hirae	Not tested	<18	Not tested	Not tested
2016-1244	2016	Blue mussel		Trøndelag	Yes	1	E. hirae	Not tested	<18	Not tested	Not tested
2016-1245	2016	Blue mussel		Trøndelag	Yes	1	E. gallinarum	Not tested	<18	Not tested	Not tested
2016-1248	2016	Blue mussel		Trøndelag	Yes	1	E. hirae	Not tested	<18	Not tested	Not tested
2016-1251	2016	European flat oyster		Vestland	Yes	1	E. faecalis	Not tested	<18	Not tested	Not tested
2016-1252	2016	Blue mussel		Trøndelag	Yes	1	E. hirae	Not tested	<18	Not tested	Not tested
2016-1255	2016	Blue mussel		Trøndelag	Yes	1	E. faecium	Not tested	<18	Not tested	Not tested
2016-1291	2016	Blue mussel		Trøndelag	Yes	1	E. hirae	Not tested	<18	Not tested	Not tested
2016-1292	2016	Blue mussel		Trøndelag	Yes	1	E. faecium	Not tested	<18	Not tested	Not tested
2016-1297	2016	European flat oyster		Vestland	Yes	1	E. faecium	Not tested	<18	Not tested	Not tested
2016-1331	2016	Blue mussel		Trøndelag	Yes	1	E. faecium	Not tested	<18	Not tested	Not tested
2016-1372	2016	Blue mussel		Trøndelag	Yes	1	E. faecium	Not tested	<18	Not tested	Not tested
2016-1400	2016	Blue mussel		Trøndelag	Yes	1	E. hirae	Not tested	<18	Not tested	Not tested
2016-1402	2016	Blue mussel		Nordland	Yes	1	E. thailandicus	Not tested	<18	Not tested	Not tested
2016-199	2016	European flat oyster		Vestland	Yes	1	E. faecium	Not tested	<18	Not tested	Not tested
2016-261	2016	Blue mussel		Trøndelag	Yes	1	E. faecium	Not tested	<18	Not tested	Not tested
2016-264	2016	Blue mussel		Trøndelag	Yes	1	E. faecium	Not tested	<18	Not tested	Not tested
2016-265	2016	European flat oyster		Vestland	Yes	1	E. faecium	Not tested	<18	Not tested	Not tested
2016-366	2016	Blue mussel		Trøndelag	Yes	1	E. hirae	Not tested	<18	Not tested	Not tested
2016-370	2016	Blue mussel		Rogaland	Yes	1	E. faecalis	Not tested	<18	Not tested	Not tested
2016-371	2016	Great scallop		Rogaland	Yes	1	E. faecalis	Not tested	<18	Not tested	Not tested
2016-379	2016	Blue mussel		Trøndelag	Yes	1	E. hirae	Not tested	<18	Not tested	Not tested
2016-439	2016	Great scallop	End product control	Trøndelag	Yes	1	E. faecium	Not tested	<18	Not tested	Not tested
2016-441	2016	Blue mussel		Vestland	Yes	1	E. faecium	Not tested	<18	Not tested	Not tested
2016-498	2016	Blue mussel		Trøndelag	Yes	1	E. faecium	Not tested	<18	Not tested	Not tested
2016-499	2016	Blue mussel		Trøndelag	Yes	1	E. faecium	Not tested	<18	Not tested	Not tested
2016-501	2016	Blue mussel		Trøndelag	Yes	1	E. faecium	Not tested	<18	Not tested	Not tested
2016-506	2016	Blue mussel		Trøndelag	Yes	1	E. faecium	Not tested	<18	Not tested	Not tested
2016-507	2016	Blue mussel		Trøndelag	Yes	1	E. faecium	Not tested	<18	Not tested	Not tested
2016-535	2016	European flat oyster		Vestland	Yes	1	E. faecium	Not tested	<18	Not tested	Not tested
2016-536	2016	Blue mussel		Trøndelag	Yes	1	E. faecium	Not tested	<18	Not tested	Not tested
2016-538	2016	Great scallop	End product control	Nordland	Yes	1	E. faecium	Not tested	<18	Not tested	Not tested
2016-559	2016	Horse mussel		Rogaland	Yes	1	E. avium	Not tested	<18	Not tested	Not tested
2016-563	2016	Blue mussel		Trøndelag	Yes	1	E. faecium	Not tested	<18	Not tested	Not tested
2016-564	2016	Blue mussel		Trøndelag	Yes	1	2 E. hirae	Not tested	<18	Not tested	Not tested
2016-565	2016	Blue mussel		Trøndelag	Yes	1	E. faecium	Not tested	<18	Not tested	Not tested
2016-566	2016	Blue mussel		Trøndelag	Yes	1	E. faecium	Not tested	<18	Not tested	Not tested
2016-651	2016	Great scallop		Rogaland	Yes	1	E. faecium	Not tested	<18	Not tested	Not tested
2016-682	2016	Blue mussel		Trøndelag	Yes	1	E. faecium	Not tested	<18	Not tested	Not tested
2016-683	2016	Blue mussel		Trøndelag	Yes	1	E. hirae	Not tested	<18	Not tested	Not tested
2016-686	2016	Blue mussel		Trøndelag	Yes	1	E. faecium	Not tested	<18	Not tested	Not tested
2016-730	2016	Blue mussel		Trøndelag	Yes	1	E. faecalis	Not tested	<18	Not tested	Not tested
2016-731	2016	Blue mussel		Trøndelag	Yes	1	E. faecium	Not tested	<18	Not tested	Not tested
2016-810	2016	Blue mussel		Vestland	Yes	1	E. hirae	Not tested	<18	Not tested	Not tested
2016-813	2016	Blue mussel		Rogaland	Yes	1	E. faecalis	Not tested	<18	Not tested	Not tested
2016-814	2016	Blue mussel		Rogaland	Yes	1	E. hirae	Not tested	<18	Not tested	Not tested
2016-829	2016	Blue mussel		Trøndelag	Yes	1	E. hirae	Not tested	<18	Not tested	Not tested
2016-830	2016	Blue mussel		Trøndelag	Yes	1	E. hirae	Not tested	<18	Not tested	Not tested
2016-831	2016	Blue mussel		Trøndelag	Yes	1	E. hirae	Not tested	<18	Not tested	Not tested
2016-833	2016	Blue mussel	End product control	Trøndelag	Yes	1	E. faecium	Not tested	<18	Not tested	Not tested
2016-836	2016	Blue mussel		Trøndelag	Yes	1	E. hirae	Not tested	<18	Not tested	Not tested
2016-878	2016	Blue mussel		Trøndelag	Yes	1	E. faecium	Not tested	<18	Not tested	Not tested
2016-882	2016	Blue mussel		Trøndelag	Yes	1	2 E. hirae	Not tested	<18	Not tested	Not tested
2016-883	2016	Blue mussel		Trøndelag	Yes	1	2 E. faecium	Not tested	<18	Not tested	Not tested
2016-923	2016	European flat oyster		Vestland	Yes	1	E. hirae	Not tested	<18	Not tested	Not tested
2016-930	2016	Blue mussel		Trøndelag	Yes	1	2 E. faecium	Not tested	<18	Not tested	Not tested
2016-945	2016	Blue mussel		Trøndelag	Yes	2	1 E. faecalis, 1 E. hirae	Not tested	<18	Not tested	Not tested
2016-1212	2016	Great scallop	End product control	Trøndelag	No	0	No growth	Not tested	<18	Not tested	Not tested
2019-2120	2019	Blue mussel	Not from NFSA	Agder	Yes	1	2 E. faecium	340	20	Not tested	Not tested	Not tested
2016-642	2016	Ocean quahog (Arctica islandica)	End product control	Vestland	No	0	No growth	Not tested	<18	Not tested	Not tested
2016-679	2016	European flat oyster	End product control	Vestland	No	0	No growth	Not tested	<18	Not tested	Not tested
2016-724	2016	Great scallop	End product control	Trøndelag	No	0	No growth	Not tested	<18	Not tested	Not tested
2020-332	2020	Blue mussel		Trøndelag	Yes	1	E. faecium	Not tested	<18	Not tested	Not tested
2019-1950	2019	Blue mussel		Trøndelag	No	0	No growth	<18	<18	Not tested	Not tested	Not tested
2019-2062	2019	Blue mussel		Trøndelag	No	0	No growth	<18	<18	Not tested	Not tested	Not tested
2019-2063	2019	Blue mussel		Trøndelag	No	0	No growth	<18	<18	Not tested	Not tested	Not tested
2019-2188	2019	Blue mussel		Nordland	No	0	No growth	<18	<18	Not tested	Not tested	Not tested
2020-1042	2020	Blue mussel		Trøndelag	No	0	No growth	<18	<18	Neg	Neg	Neg
2020-1044	2020	Blue mussel		Trøndelag	No	0	No growth	<18	<18	Neg	Neg	Neg
2020-1094	2020	Blue mussel		Nordland	No	0	No growth	<18	<18	Neg	Neg	Neg
2020-1127	2020	Blue mussel		Trøndelag	No	0	No growth	<18	<18	Neg	Neg	Neg
2020-1128	2020	Blue mussel		Trøndelag	No	0	No growth	<18	<18	Neg	Neg	Neg
2020-114	2020	European flat oyster		Rogaland	No	0	No growth	<18	<18	Neg	Neg	Neg
2020-1147	2020	Blue mussel		Vestland	No	0	No growth	<18	<18	Neg	Neg	Neg
2020-146	2020	Blue mussel		Trøndelag	No	0	No growth	<18	<18	Neg	Neg	Neg
2020-147	2020	Blue mussel		Trøndelag	No	0	No growth	<18	<18	Neg	Neg	Neg
2020-149	2020	Blue mussel		Trøndelag	No	0	No growth	<18	<18	Neg	Neg	Neg
2020-150	2020	Blue mussel		Trøndelag	No	0	No growth	<18	<18	Neg	Neg	Neg
2020-155	2020	European flat oyster		Vestland	No	0	No growth	<18	<18	Neg	Neg	Neg
2020-227	2020	Blue mussel		Nordland	No	0	No growth	<18	<18	Neg	Neg	Neg
2020-316	2020	Blue mussel		Trøndelag	No	0	No growth	<18	<18	Neg	Neg	Neg
2020-373	2020	Blue mussel		Rogaland	No	0	No growth	<18	<18	Neg	Neg	Neg
2020-520	2020	European flat oyster		Vestland	No	0	No growth	<18	<18	Neg	Neg	Neg
2020-574	2020	Great scallop		Rogaland	No	0	No growth	<18	<18	Neg	Neg	Neg
2020-579	2020	Blue mussel		Trøndelag	No	0	No growth	<18	<18	Neg	Neg	Neg
2020-580	2020	Blue mussel		Vestland	No	0	No growth	<18	<18	Neg	Neg	Neg
2020-581	2020	European flat oyster		Vestland	No	0	No growth	<18	<18	Neg	Neg	Neg
2020-587	2020	Blue mussel		Trøndelag	No	0	No growth	<18	<18	Neg	Neg	Neg
2020-633	2020	Great scallop		Vestland	No	0	No growth	<18	<18	Neg	Neg	Neg
2020-702	2020	Blue mussel		Agder	No	0	No growth	<18	<18	Neg	Neg	Neg
2020-706	2020	Blue mussel		Nordland	No	0	No growth	<18	<18	Neg	Neg	Neg
2020-708	2020	Blue mussel		Nordland	No	0	No growth	<18	<18	Neg	Neg	Neg
2020-711	2020	Blue mussel		Nordland	No	0	No growth	<18	<18	Neg	Neg	Neg
2020-712	2020	Blue mussel		Nordland	No	0	No growth	<18	<18	Neg	Neg	Neg
2020-713	2020	Blue mussel		Nordland	No	0	No growth	<18	<18	Neg	Neg	Neg
2020-715	2020	Blue mussel	End product control	Trøndelag	No	0	No growth	<18	<18	Neg	Neg	Neg
2020-717	2020	Great scallop	End product control	Trøndelag	No	0	No growth	<18	<18	Neg	Neg	Neg
2020-719	2020	Blue mussel		Trøndelag	No	0	No growth	<18	<18	Neg	Neg	Neg
2020-721	2020	Blue mussel		Trøndelag	No	0	No growth	<18	<18	Neg	Neg	Neg
2020-722	2020	Blue mussel		Trøndelag	No	0	No growth	<18	<18	Neg	Neg	Neg
2020-724	2020	Blue mussel		Trøndelag	No	0	No growth	<18	<18	Neg	Neg	Neg
2020-737	2020	European flat oyster		Vestland	No	0	No growth	<18	<18	Neg	Neg	Neg
2020-747	2020	Blue mussel		Trøndelag	No	0	No growth	<18	<18	Neg	Neg	Neg
2020-749	2020	Blue mussel		Nordland	No	0	No growth	<18	<18	Neg	Neg	Neg
2020-750	2020	Blue mussel		Trøndelag	No	0	No growth	<18	<18	Neg	Neg	Neg
2020-757	2020	Blue mussel		Trøndelag	No	0	No growth	<18	<18	Neg	Neg	Neg
2020-758	2020	Blue mussel		Trøndelag	No	0	No growth	<18	<18	Neg	Neg	Neg
2020-760	2020	Blue mussel		Nordland	No	0	No growth	<18	<18	Neg	Neg	Neg
2020-761	2020	Blue mussel		Nordland	No	0	No growth	<18	<18	Neg	Neg	Neg
2020-762	2020	Blue mussel		Nordland	No	0	No growth	<18	<18	Neg	Neg	Neg
2020-763	2020	Blue mussel		Trøndelag	No	0	No growth	<18	<18	Neg	Neg	Neg
2020-801	2020	Blue mussel		Vestland	No	0	No growth	<18	<18	Neg	Neg	Neg
2020-856	2020	Blue mussel		Trøndelag	No	0	No growth	<18	<18	Neg	Neg	Neg
2020-915	2020	Blue mussel		Troms & Finnmark	No	0	No growth	<18	<18	Neg	Neg	Neg
2020-916	2020	European flat oyster		Vestland	No	0	No growth	<18	<18	Neg	Neg	Neg
2020-918	2020	Blue mussel		Nordland	No	0	No growth	<18	<18	Neg	Neg	Neg
2020-919	2020	Blue mussel		Nordland	No	0	No growth	<18	<18	Neg	Neg	Neg
2020-920	2020	Blue mussel		Nordland	No	0	No growth	<18	<18	Neg	Neg	Neg
2020-921	2020	Blue mussel		Nordland	No	0	No growth	<18	<18	Neg	Neg	Neg
2020-922	2020	Blue mussel		Nordland	No	0	No growth	<18	<18	Neg	Neg	Neg
2020-923	2020	Blue mussel		Nordland	No	0	No growth	<18	<18	Neg	Neg	Neg
2020-980	2020	European flat oyster		Vestland	No	0	No growth	<18	<18	Neg	Neg	Neg
2020-985	2020	Blue mussel		Trøndelag	No	0	No growth	<18	<18	Neg	Neg	Neg
2020-987	2020	Blue mussel		Trøndelag	No	0	No growth	<18	<18	Neg	Neg	Neg
2020-990	2020	Great scallop	End product control	Nordland	No	0	No growth	<18	<18	Neg	Neg	Neg
2019-2015	2019	Blue mussel		Nordland	Yes	1	E. faecium	18	<18	Not tested	Not tested	Not tested
2020-368	2020	Blue mussel	End product control	Trøndelag	Yes	1	E. faecium	20	<18	Neg	Neg	Neg
2020-521	2020	Blue mussel		Nordland	Yes	2	1 E. faecium, 1 E. hirae	45	<18	Neg	Neg	Neg
2019-2117	2019	Blue mussel		Nordland	Yes	1	E. faecium	78	<18	Not tested	Not tested	Not tested
2016-1039	2016	Blue mussel		Trøndelag	Yes	1	1 E. faecium	Not tested	<18	Not tested	Not tested	Not tested
2016-685	2016	Blue mussel		Trøndelag	Yes	1	E. faecium	Not tested	<18	Not tested	Not tested	Not tested
2019-1951	2019	Blue mussel		Trøndelag	No	0	No growth	<18	<18	Not tested	Not tested	Not tested
2019-2060	2019	Blue mussel		Trøndelag	No	0	No growth	<18	<18	Not tested	Not tested	Not tested
2019-2061	2019	Blue mussel		Trøndelag	No	0	No growth	<18	<18	Not tested	Not tested	Not tested
2019-2231	2019	Blue mussel	Not from NFSA	Vestland	Yes	1	E. faecalis	Not tested	45	Not tested	Not tested	Not tested
2019-2233	2019	European flat oyster		Vestland	Yes	1	E. faecium	Not tested	Not tested	Not tested	Not tested	Not tested
2019-2232	2019	European flat oyster		Rogaland	Yes	1	E. faecalis	Not tested	Not tested	Not tested	Not tested	Not tested
2019-2238	2019	Blue mussel	Not from NFSA	Vestland	Yes	1	E. faecium	Not tested	Not tested	Not tested	Not tested	Not tested
2020-331	2020	Blue mussel	Not from NFSA	Agder	Yes	3	5 E. faecium, 1 E. faecalis, 1 E. hirae	220	490	Neg	Neg	Neg
2020-680	2020	Blue mussel	Not from NFSA	Agder	Yes	1	E. faecium	20	<18	Neg	Neg	Neg

## Sheet: Supplementary Table 2
Suplementary table 2. Antimicrobial sensitivity testing results with minimum inhibitory concentration (MIC).
Clinical breakpoint values for E. faecium (ECOFF for trimethoprim) highlighted in organge.
Isolate number	Species	From bivalve species	Year	County	Same batch sample	AMOCLA	AMOXIC	AMPICI	CIPROF	LEVOFL	NORFLO	GENTAM	STREPT	IMIPEN	LINEZO	NITRO	SYNERC Q/D	TIGECY	TEICOP	VANCOM	TRIM	Species name in latin	Sampling date	Date received
2016-559	E. avium	Horse mussel	2016	Rogaland		0.25	0.5	0.25	0.5	0.5	4	32	1024	0.5	0.5	32	0.25	0.06	0.5	0.5	4	Modiolus modiolus	2016-04-11	2016-04-12
2019-2012/1	E. avium	Blue mussel	2019	Nordland		0.5	1	1	1	2	4	32	512	0.5	1	64	1	0.12	0.5	0.5	0.06	Mytilus edulis	2019-11-18	2019-11-19
2020-1117/1	E. avium	Blue mussel	2020	Trøndelag		0.5	0.5	0.5	1	2	4	64	1024	0.5	0.5	32	4	0.06	0.5	0.5	0.03	Mytilus edulis	2000-07-20	2020-07-21
2020-1117/2	E. avium	Blue mussel	2020	Trøndelag		0.5	0.5	0.5	1	2	4	64	1024	0.5	0.5	32	8	0.12	0.5	0.5	0.03	Mytilus edulis	2000-07-20	2020-07-21
2016-834	E. casseliflavus	Blue mussel	2016	Agder		0.5	0.25	0.25	2	2	8	32	512	0.5	1	32	2	0.12	0.5	4	0.25	Mytilus edulis	2016-05-23	2016-05-25
2020-1013/2	E. casseliflavus	Blue mussel	2020	Vestland		0.5	0.5	0.5	2	2	8	32	512	2	2	32	2	0.06	0.5	2	0.25	Mytilus edulis	2020-06-29	2020-06-30
2020-1098/1	E. casseliflavus	Blue mussel	2020	Agder		0.5	0.5	0.5	1	1	8	32	512	4	2	32	4	0.12	0.5	4	0.06	Mytilus edulis	2020-07-13	2020-07-14
2020-1098/2	E. casseliflavus	Blue mussel	2020	Agder		0.25	0.25	0.25	2	2	8	32	512	0.5	2	32	2	0.12	0.5	8	0.03	Mytilus edulis	2020-07-13	2020-07-14
2020-1098/3	E. casseliflavus	Blue mussel	2020	Agder		0.5	0.5	0.5	2	4	16	32	512	2	2	32	4	0.06	0.5	8	0.03	Mytilus edulis	2020-07-13	2020-07-14
2020-1098/4	E. casseliflavus	Blue mussel	2020	Agder		0.25	0.25	0.25	2	2	8	32	512	0.5	2	32	4	0.06	0.5	8	0.03	Mytilus edulis	2020-07-13	2020-07-14
2020-1098/5	E. casseliflavus	Blue mussel	2020	Agder		0.5	0.5	0.5	2	2	16	32	512	2	2	32	2	0.12	0.5	8	0.03	Mytilus edulis	2020-07-13	2020-07-14
2020-230/1	E. casseliflavus	Blue mussel	2020	Nordland		0.25	0.25	0.25	2	2	4	32	512	0.5	1	32	2	0.12	0.5	4	0.015	Mytilus edulis	2020-02-17	2020-02-18
2020-275/1	E. casseliflavus	Blue mussel	2020	Nordland		0.25	0.25	0.25	1	1	4	32	512	0.5	1	32	0.5	0.06	0.5	1	0.015	Mytilus edulis	2020-02-24	2020-02-25
2020-522	E. casseliflavus	Blue mussel	2020	Nordland		32	32	32	16	16	16	32	512	16	1	64	0.5	0.06	0.5	1	4	Mytilus edulis	2020-04-20	2020-04-21
2020-524/2	E. casseliflavus	Blue mussel	2020	Nordland		0.5	0.5	0.5	2	2	4	32	512	1	1	32	2	0.06	0.5	2	0.12	Mytilus edulis	2020-04-20	2020-04-21
2020-527	E. casseliflavus	Blue mussel	2020	Nordland		0.5	0.25	0.25	1	2	4	32	512	0.5	1	32	2	0.06	0.5	4	0.015	Mytilus edulis	2020-04-20	2020-04-21
2020-1123/2	E. durans	Blue mussel	2020	Nordland		0.25	0.25	0.5	1	1	4	32	512	2	1	64	2	0.12	0.5	0.5	0.12	Mytilus edulis	2020-07-20	2020-07-22
2020-1123/3	E. durans	Blue mussel	2020	Nordland		0.25	0.25	0.25	0.5	0.5	4	32	512	0.5	1	64	2	0.12	0.5	0.5	0.25	Mytilus edulis	2020-07-20	2020-07-22
2020-1124/2	E. durans	Blue mussel	2020	Nordland		0.5	0.5	1	2	2	8	32	512	1	1	64	8	0.12	0.5	2	0.5	Mytilus edulis	2020-07-19	2020-07-22
2020-1130/1	E. durans	Blue mussel	2020	Trøndelag		0.25	0.25	0.5	0.5	1	4	32	512	2	1	64	2	0.06	0.5	1	0.12	Mytilus edulis	2020-07-20	2020-07-22
2020-1130/2	E. durans	Blue mussel	2020	Trøndelag		0.25	0.25	0.25	0.5	0.5	4	32	512	0.5	1	64	2	0.06	0.5	0.5	0.25	Mytilus edulis	2020-07-20	2020-07-22
2020-1130/3	E. durans	Blue mussel	2020	Trøndelag		0.25	0.25	0.25	0.5	0.5	4	32	512	1	1	64	2	0.06	0.5	0.5	0.12	Mytilus edulis	2020-07-20	2020-07-22
2020-1130/4	E. durans	Blue mussel	2020	Trøndelag		0.5	0.5	1	1	1	4	32	512	4	1	64	2	0.12	0.5	0.5	0.12	Mytilus edulis	2020-07-20	2020-07-22
2020-1130/5	E. durans	Blue mussel	2020	Trøndelag		0.25	0.25	0.25	1	1	4	32	512	0.5	1	64	2	0.06	0.5	0.5	0.25	Mytilus edulis	2020-07-20	2020-07-22
2020-1130/6	E. durans	Blue mussel	2020	Trøndelag		0.25	0.25	0.25	0.5	0.5	4	32	512	0.5	1	64	2	0.06	0.5	0.5	0.12	Mytilus edulis	2020-07-20	2020-07-22
2020-1131/1	E. durans	Blue mussel	2020	Trøndelag		0.5	0.5	1	1	1	4	32	512	2	1	64	2	0.06	0.5	0.5	0.12	Mytilus edulis	2020-07-20	2020-07-22
2020-1131/2	E. durans	Blue mussel	2020	Trøndelag		0.25	0.5	0.5	0.5	0.5	4	32	512	2	1	64	2	0.12	0.5	0.5	0.12	Mytilus edulis	2020-07-20	2020-07-22
2020-1131/3	E. durans	Blue mussel	2020	Trøndelag		0.5	0.5	1	1	1	4	32	512	4	2	64	2	0.12	0.5	0.5	0.12	Mytilus edulis	2020-07-20	2020-07-22
2020-1131/4	E. durans	Blue mussel	2020	Trøndelag		0.25	0.25	0.25	1	0.5	4	32	512	0.5	1	64	2	0.12	0.5	0.5	0.25	Mytilus edulis	2020-07-20	2020-07-22
2020-226	E. durans	Blue mussel	2020	Nordland		1	2	1	0.5	0.5	4	32	512	4	1	64	0.5	0.06	0.5	0.5	0.25	Mytilus edulis	2020-02-17	2020-02-18
2020-525	E. durans	Blue mussel	2020	Nordland		0.5	1	1	2	2	4	32	512	4	2	32	0.5	0.06	0.5	0.5	0.5	Mytilus edulis	2020-04-20	2020-04-21
2020-854/1	E. durans	Blue mussel	2020	Trøndelag		0.5	0.25	0.25	0.5	1	4	32	512	2	1	64	2	0.12	0.5	0.5	0.12	Mytilus edulis	2020-06-08	2020-06-09
2020-854/2	E. durans	Blue mussel	2020	Trøndelag		0.25	0.25	0.25	1	1	4	32	512	1	2	64	2	0.06	0.5	0.5	0.12	Mytilus edulis	2020-06-08	2020-06-09
2020-854/3	E. durans	Blue mussel	2020	Trøndelag		0.25	0.25	0.5	0.5	1	4	32	512	2	1	64	2	0.06	0.5	0.5	0.25	Mytilus edulis	2020-06-08	2020-06-09
2020-854/4	E. durans	Blue mussel	2020	Trøndelag		0.5	0.25	1	1	1	4	32	512	2	1	64	2	0.06	0.5	0.5	0.25	Mytilus edulis	2020-06-08	2020-06-09
2020-854/5	E. durans	Blue mussel	2020	Trøndelag		1	0.5	2	4	4	8	32	512	4	2	64	2	0.25	0.5	1	0.5	Mytilus edulis	2020-06-08	2020-06-09
2020-855/10	E. durans	Blue mussel	2020	Trøndelag		0.5	0.25	0.5	4	0.5	8	32	512	4	1	64	0.5	0.12	0.5	1	0.5	Mytilus edulis	2020-06-08	2020-06-09
2020-855/11	E. durans	Blue mussel	2020	Trøndelag		0.25	0.25	0.25	0.5	0.5	4	32	512	2	1	64	2	0.12	0.5	0.5	0.25	Mytilus edulis	2020-06-08	2020-06-09
2020-855/12	E. durans	Blue mussel	2020	Trøndelag		0.5	0.25	0.25	1	0.5	4	32	512	1	1	64	2	0.06	0.5	0.5	0.12	Mytilus edulis	2020-06-08	2020-06-09
2020-855/4	E. durans	Blue mussel	2020	Trøndelag		0.25	0.25	0.25	0.5	0.5	4	32	512	1	1	64	2	0.12	0.5	0.5	0.12	Mytilus edulis	2020-06-08	2020-06-09
2020-989/11	E. durans	Blue mussel	2020	Nordland		0.25	0.25	0.25	1	1	4	32	512	1	1	64	2	0.06	0.5	0.5	0.12	Mytilus edulis	2020-06-22	2020-06-23
2016-1030/1	E. faecalis	Blue mussel	2016	Trøndelag		1	1	1	1	1	4	256	512	1	1	32	8	0.06	0.5	1	0.5	Mytilus edulis	2016-06-20	2016-06-21
2016-1030/2	E. faecalis	Blue mussel	2016	Trøndelag		1	1	1	1	1	4	256	512	2	1	32	8	0.25	0.5	2	0.5	Mytilus edulis	2016-06-20	2016-06-21
2016-1037/1	E. faecalis	Blue mussel	2016	Trøndelag		0.5	0.5	1	1	1	4	32	512	1	1	32	8	0.12	0.5	1	0.5	Mytilus edulis	2016-06-20	2016-06-21
2016-1037/2	E. faecalis	Blue mussel	2016	Trøndelag		0.5	1	1	1	2	4	32	512	1	1	32	8	0.12	0.5	2	0.5	Mytilus edulis	2016-06-20	2016-06-21
2016-1148	E. faecalis	Blue mussel	2016	Rogaland		0.5	0.5	1	1	1	4	32	512	0.5	1	32	8	0.12	0.5	1	0.12	Mytilus edulis	2016-07-18	2016-07-19
2016-1173/2	E. faecalis	Blue mussel	2016	Trøndelag		1	1	1	2	2	8	32	512	1	2	32	8	0.12	0.5	2	0.25	Mytilus edulis	2016-07-25	2016-07-26
2016-1179/1	E. faecalis	Blue mussel	2016	Trøndelag		1	1	1	1	1	4	32	512	2	1	32	8	0.06	0.5	1	0.25	Mytilus edulis	2016-07-25	2016-07-26
2016-1179/2	E. faecalis	Blue mussel	2016	Trøndelag		1	1	2	1	1	4	32	512	2	2	32	8	0.06	0.5	2	0.25	Mytilus edulis	2016-07-25	2016-07-26
2016-1199/2	E. faecalis	Blue mussel	2016	Trøndelag		1	1	1	2	2	4	32	512	2	2	32	4	0.12	0.5	1	0.5	Mytilus edulis	2016-08-01	2016-08-02
2016-1215	E. faecalis	European flat oyster	2016	Vestland		0.5	0.5	0.5	1	0.5	4	32	512	1	1	32	8	0.06	0.5	1	0.25	Ostrea edulis	2016-08-08	2016-08-08
2016-1216	E. faecalis	Blue mussel	2016	Nordland		0.5	0.5	1	16	8	8	32	512	1	2	32	8	0.12	0.5	1	0.5	Mytilus edulis	2016-08-08	2016-08-09
2016-1251	E. faecalis	European flat oyster	2016	Vestland		1	1	1	2	2	4	32	512	1	1	32	8	0.12	0.5	2	0.25	Ostrea edulis	2016-08-15	2016-08-16
2016-1371	E. faecalis	Great scallop	2016	Trøndelag		1	1	1	2	2	16	32	512	2	2	32	8	0.12	0.5	2	1	Pecten maximus	2016-09-05	2016-09-06
2016-259	E. faecalis	Blue mussel	2016	Trøndelag		1	1	1	1	1	4	32	512	2	1	32	8	0.12	0.5	2	0.25	Mytilus edulis	2016-02-22	2016-02-23
2016-321/1	E. faecalis	Blue mussel	2016	Trøndelag		1	1	2	1	1	4	32	512	2	1	32	8	0.25	0.5	2	0.25	Mytilus edulis	2016-02-29	2016-03-01
2016-370	E. faecalis	Blue mussel	2016	Rogaland		1	0.5	2	1	2	4	32	512	2	1	32	8	0.25	0.5	1	0.5	Mytilus edulis	2016-03-07	2016-03-08
2016-371	E. faecalis	Great scallop	2016	Rogaland		1	1	1	1	2	4	32	512	1	1	32	8	0.06	0.5	2	0.5	Pecten maximus	2016-03-07	2016-03-08
2016-445/1	E. faecalis	Blue mussel	2016	Trøndelag		0.5	0.5	1	1	1	4	32	512	1	1	32	8	0.12	0.5	1	0.25	Mytilus edulis	2016-03-14	2016-03-15
2016-502	E. faecalis	Blue mussel	2016	Trøndelag		0.5	0.5	1	2	2	4	32	512	2	1	32	8	0.25	0.5	1	0.25	Mytilus edulis	2016-03-29	2016-03-30
2016-509	E. faecalis	Blue mussel	2016	Agder		1	1	2	2	2	4	32	512	2	1	32	8	0.25	0.5	2	0.5	Mytilus edulis	2016-03-29	2016-03-30
2016-568	E. faecalis	European flat oyster	2016	Agder		0.5	0.5	1	2	2	8	32	512	1	1	32	8	0.25	0.5	2	0.5	Ostrea edulis	2016-04-11	2016-04-12
2016-631	E. faecalis	Blue mussel	2016	Vestland		0.5	1	1	2	2	8	32	512	1	1	32	8	0.25	0.5	2	1	Mytilus edulis	2016-04-18	2016-04-19
2016-650	E. faecalis	European flat oyster	2016	Rogaland		1	1	1	2	2	4	32	512	1	1	32	8	0.25	0.5	2	0.5	Ostrea edulis	2016-04-19	2016-04-20
2016-730	E. faecalis	Blue mussel	2016	Trøndelag		1	1	1	2	2	4	32	512	1	1	32	8	0.12	0.5	1	0.5	Mytilus edulis	2016-05-09	2016-05-10
2016-813	E. faecalis	Blue mussel	2016	Rogaland		1	1	1	2	2	8	32	1024	1	2	32	8	0.12	0.5	1	0.5	Mytilus edulis	2016-05-23	2016-05-24
2016-828/1	E. faecalis	Blue mussel	2016	Trøndelag		1	1	1	1	1	4	32	512	1	1	32	4	0.12	0.5	1	0.06	Mytilus edulis	2016-05-23	2016-05-25
2016-828/2	E. faecalis	Blue mussel	2016	Trøndelag		1	1	1	1	1	4	32	512	1	1	32	4	0.06	0.5	1	0.12	Mytilus edulis	2016-05-23	2016-05-25
2016-832	E. faecalis	Blue mussel	2016	Trøndelag		0.5	0.5	1	2	2	8	32	512	1	1	32	8	0.06	0.5	2	0.25	Mytilus edulis	2016-05-23	2016-05-25
2016-925/1	E. faecalis	Blue mussel	2016	Agder		1	0.5	1	2	2	8	32	512	1	1	32	8	0.06	0.5	2	0.12	Mytilus edulis	2016-06-06	2016-06-07
2016-925/2	E. faecalis	Blue mussel	2016	Agder		1	1	1	2	2	8	32	512	2	1	32	8	0.12	0.5	4	0.12	Mytilus edulis	2016-06-06	2016-06-07
2016-945/1	E. faecalis	Blue mussel	2016	Trøndelag		0.5	0.5	1	1	2	4	32	512	0.5	1	32	8	0.06	0.5	0.5	0.5	Mytilus edulis	2016-06-13	2016-06-14
2019-2014/1	E. faecalis	Blue mussel	2019	Nordland		1	1	1	2	2	8	32	512	1	1	32	8	0.12	0.5	2	0.25	Mytilus edulis	2019-11-18	2019-11-19
2019-2017/1	E. faecalis	Blue mussel	2019	Nordland		0.5	0.5	1	2	2	8	32	512	2	1	32	8	0.12	0.5	2	0.25	Mytilus edulis	2019-11-18	2019-11-19
2019-2231	E. faecalis	Blue mussel	2019	Vestland		1	1	1	1	1	4	32	512	2	1	64	8	0.12	0.5	2	0.5	Mytilus edulis	spør fredrik	sjekk i lims
2019-2232	E. faecalis	European flat oyster	2019	Rogaland		1	0.5	1	2	2	8	32	512	1	2	32	8	0.12	0.5	2	0.5	Ostrea edulis	spør fredrik	sjekk i lims
2020-1095	E. faecalis	Blue mussel	2020	Nordland		0.5	0.5	1	2	2	4	32	512	1	1	32	8	0.06	0.5	1	0.25	Mytilus edulis	2020-07-13	2020-07-14
2020-1122/2	E. faecalis	European flat oyster	2020	Vestland		1	1	1	2	2	8	32	512	1	1	32	8	0.12	0.5	2	0.5	Ostrea edulis	2020-07-20	2020-07-21
2020-1122/3	E. faecalis	European flat oyster	2020	Vestland		1	1	1	2	2	4	32	512	1	1	32	8	0.12	0.5	1	0.5	Ostrea edulis	2020-07-20	2020-07-21
2020-1124/1	E. faecalis	Blue mussel	2020	Nordland		0.25	0.25	0.25	0.5	0.5	4	32	512	0.5	1	64	2	0.06	0.5	0.5	0.12	Mytilus edulis	2020-07-19	2020-07-22
2020-1124/3	E. faecalis	Blue mussel	2020	Nordland		0.5	0.5	1	1	1	4	32	512	1	1	32	8	0.12	0.5	1	0.25	Mytilus edulis	2020-07-19	2020-07-22
2020-1124/4	E. faecalis	Blue mussel	2020	Nordland		0.25	0.25	0.25	1	2	8	32	512	0.5	1	64	2	0.06	0.5	0.5	0.03	Mytilus edulis	2020-07-19	2020-07-22
2020-1124/5	E. faecalis	Blue mussel	2020	Nordland		0.5	0.5	0.5	2	2	8	32	512	0.5	1	32	8	0.12	0.5	1	0.5	Mytilus edulis	2020-07-19	2020-07-22
2020-1125	E. faecalis	Blue mussel	2020	Nordland		0.5	0.5	1	2	2	8	32	512	1	1	32	8	0.12	0.5	1	0.5	Mytilus edulis	2020-07-19	2020-07-22
2020-1126/1	E. faecalis	Blue mussel	2020	Nordland		1	1	1	1	1	4	32	512	1	1	32	8	0.12	0.5	1	0.25	Mytilus edulis	2020-07-19	2020-07-22
2020-1126/3	E. faecalis	Blue mussel	2020	Nordland		1	0.5	1	1	2	4	32	512	1	1	64	8	0.12	0.5	1	0.25	Mytilus edulis	2020-07-19	2020-07-22
2020-1129/1	E. faecalis	Blue mussel	2020	Trøndelag		1	1	1	1	1	4	32	512	1	1	32	8	0.25	0.5	1	0.25	Mytilus edulis	2020-07-20	2020-07-22
2020-1146/1	E. faecalis	Blue mussel	2020	Vestland		1	0.5	1	2	2	8	32	512	1	1	32	8	0.06	0.5	2	0.25	Mytilus edulis	2020-07-27	2020-07-28
2020-1146/2	E. faecalis	Blue mussel	2020	Vestland		0.5	0.5	1	2	2	8	32	512	1	1	32	8	0.12	0.5	2	0.5	Mytilus edulis	2020-07-27	2020-07-28
2020-228	E. faecalis	Blue mussel	2020	Nordland		1	1	1	1	1	4	32	512	1	2	32	8	0.06	0.5	1	0.25	Mytilus edulis	2020-02-17	2020-02-18
2020-235/2	E. faecalis	Blue mussel	2020	Nordland		0.5	0.5	1	2	2	4	32	512	1	1	32	8	0.12	0.5	2	0.5	Mytilus edulis	2020-02-16	2020-02-18
2020-236	E. faecalis	Blue mussel	2020	Nordland		1	0.5	1	2	2	4	32	512	1	1	32	8	0.12	0.5	2	0.5	Mytilus edulis	2020-02-16	2020-02-18
2020-274/2	E. faecalis	Blue mussel	2020	Nordland		1	1	1	2	2	4	32	512	1	1	32	8	0.12	0.5	2	0.5	Mytilus edulis	2020-02-24	2020-02-25
2020-275/2	E. faecalis	Blue mussel	2020	Nordland		1	1	1	1	2	4	32	512	2	1	32	8	0.12	0.5	1	0.5	Mytilus edulis	2020-02-24	2020-02-25
2020-314/1	E. faecalis	European flat oyster	2020	Vestland		1	1	1	1	1	4	32	512	2	1	32	8	0.06	0.5	2	0.5	Ostrea edulis	2020-03-02	2020-03-03
2020-314/2	E. faecalis	European flat oyster	2020	Vestland		1	1	1	1	1	4	32	512	2	1	32	8	0.12	0.5	2	0.5	Ostrea edulis	2020-03-02	2020-03-03
2020-314/3	E. faecalis	European flat oyster	2020	Vestland		1	1	1	1	1	4	32	512	4	1	32	8	0.12	0.5	2	0.5	Ostrea edulis	2020-03-02	2020-03-03
2020-314/4	E. faecalis	European flat oyster	2020	Vestland		1	1	1	1	1	4	32	512	2	1	32	8	0.06	0.5	2	0.5	Ostrea edulis	2020-03-02	2020-03-03
2020-32/2	E. faecalis	Blue mussel	2020	Trøndelag		1	0.5	1	1	1	4	32	512	1	1	32	8	0.12	0.5	2	0.25	Mytilus edulis	2020-01-13	2020-01-14
2020-331/1	E. faecalis	Blue mussel	2020	Agder		1	1	1	0.5	1	4	32	512	1	1	32	8	0.12	0.5	1	0.25	Mytilus edulis	2020-03-02	2020-03-03
2020-528/1	E. faecalis	Blue mussel	2020	Nordland		0.5	0.5	0.5	1	1	4	32	512	1	1	32	4	0.12	0.5	1	0.25	Mytilus edulis	2020-04-20	2020-04-21
2020-528/2	E. faecalis	Blue mussel	2020	Nordland		1	1	1	1	1	4	32	512	1	1	32	4	0.06	0.5	1	0.25	Mytilus edulis	2020-04-20	2020-04-21
2020-577/1	E. faecalis	Blue mussel	2020	Nordland		0.5	0.5	0.5	1	0.5	4	32	512	0.5	1	32	8	0.06	0.5	1	0.5	Mytilus edulis	2020-04-27	2020-04-28
2020-577/2	E. faecalis	Blue mussel	2020	Nordland		0.5	0.5	0.5	0.5	1	4	32	512	1	1	32	8	0.06	0.5	1	0.5	Mytilus edulis	2020-04-27	2020-04-28
2020-671/1	E. faecalis	Blue mussel	2020	Trøndelag		2	4	4	0.5	0.5	4	32	512	16	1	32	8	0.12	0.5	4	0.12	Mytilus edulis	2020-05-11	2020-05-12
2020-983/2	E. faecalis	Blue mussel	2020	Vestland		1	1	1	1	1	4	32	1024	1	1	32	8	0.25	0.5	1	0.25	Mytilus edulis	2020-06-22	2020-06-23
2020-983/3	E. faecalis	Blue mussel	2020	Vestland		1	1	1	2	2	8	32	512	1	2	32	8	0.25	0.5	2	0.25	Mytilus edulis	2020-06-22	2020-06-23
2016-1331	E. faecium	Blue mussel	2016	Trøndelag		0.25	0.25	0.5	16	16	4	32	512	1	4	64	8	2	0.5	1	4	Mytilus edulis	2016-08-29	2016-08-30
2020-521/1	E. faecium	Blue mussel	2020	Nordland		0.5	0.5	0.5	16	8	16	32	512	4	2	64	2	0.12	0.5	4	0.25	Mytilus edulis	2020-04-20	2020-04-21
2020-533/6	E. faecium	Blue mussel	2020	Nordland	yes	0.5	0.5	0.5	16	4	16	32	512	4	2	64	2	0.06	0.5	0.5	4	Mytilus edulis	2020-04-20	2020-04-22
2016-1292	E. faecium	Blue mussel	2016	Trøndelag		0.5	1	1	16	16	16	32	512	4	4	64	1	0.12	0.5	1	4	Mytilus edulis	2016-08-22	2016-08-23
2020-755/3	E. faecium	Blue mussel	2020	Trøndelag	yes	32	32	32	16	16	16	256	1024	16	1	64	1	0.12	0.5	1	4	Mytilus edulis	2020-05-25	2020-05-26
2016-1032	E. faecium	Blue mussel	2016	Trøndelag		0.5	0.5	1	16	16	16	32	512	2	2	64	0.5	0.06	0.5	1	4	Mytilus edulis	2016-06-20	2016-06-21
2016-1201/2	E. faecium	Blue mussel	2016	Trøndelag		1	0.5	2	16	16	16	32	512	4	4	64	0.5	0.06	1	1	4	Mytilus edulis	2016-08-01	2016-08-02
2016-1214/2	E. faecium	Blue mussel	2016	Trøndelag		0.5	0.25	1	16	16	16	32	512	4	2	64	0.5	0.12	0.5	1	0.25	Mytilus edulis	2016-08-08	2016-08-09
2016-1290	E. faecium	Blue mussel	2016	Trøndelag		0.5	0.5	1	16	16	16	32	512	4	2	64	0.5	0.12	0.5	0.5	4	Mytilus edulis	2016-08-22	2016-08-23
2016-1296	E. faecium	Blue mussel	2016	Trøndelag		1	0.5	2	16	16	16	32	512	4	2	64	0.5	0.06	0.5	1	4	Mytilus edulis	2016-08-22	2016-08-23
2016-1367/1	E. faecium	Blue mussel	2016	Troms		0.25	0.25	0.25	16	4	8	32	512	0.5	1	64	0.5	0.06	0.5	2	0.25	Mytilus edulis	2016-09-05	2016-09-06
2020-523	E. faecium	Blue mussel	2020	Nordland		32	32	32	16	16	16	32	512	16	1	64	0.5	0.06	0.5	1	4	Mytilus edulis	2020-04-20	2020-04-21
2020-756/3	E. faecium	Blue mussel	2020	Trøndelag		32	32	32	16	16	16	256	1024	16	0.5	64	0.5	0.06	0.5	1	4	Mytilus edulis	2020-05-25	2020-05-26
2016-1167/1	E. faecium	European flat oyster	2016	Vestland		0.5	0.5	1	8	4	16	32	512	4	1	64	2	0.06	0.5	2	0.12	Ostrea edulis	2016-07-25	2016-07-26
2016-1167/2	E. faecium	European flat oyster	2016	Vestland		0.5	0.5	1	8	8	16	32	512	4	2	64	2	0.12	0.5	2	0.12	Ostrea edulis	2016-07-25	2016-07-26
2020-235/1	E. faecium	Blue mussel	2020	Nordland		0.5	0.5	1	8	4	16	32	512	4	2	64	2	0.12	0.5	1	0.5	Mytilus edulis	2020-02-16	2020-02-18
2020-331/5	E. faecium	Blue mussel	2020	Agder	yes	0.25	0.5	1	8	4	16	32	512	4	1	64	2	0.06	0.5	0.5	0.5	Mytilus edulis	2020-03-02	2020-03-03
2020-331/6	E. faecium	Blue mussel	2020	Agder	yes	0.5	0.25	1	8	4	16	32	512	4	2	64	2	0.06	0.5	1	1	Mytilus edulis	2020-03-02	2020-03-03
2020-533/3	E. faecium	Blue mussel	2020	Nordland	not sequenced	0.5	0.5	0.5	8	4	16	32	512	4	2	64	2	0.12	0.5	1	4	Mytilus edulis	2020-04-20	2020-04-22
2020-533/5	E. faecium	Blue mussel	2020	Nordland	yes	0.5	0.5	0.5	8	4	16	32	512	4	2	64	2	0.06	0.5	1	4	Mytilus edulis	2020-04-20	2020-04-22
2020-533/7	E. faecium	Blue mussel	2020	Nordland	yes	0.5	0.5	0.5	8	4	16	32	512	2	2	64	2	0.12	0.5	1	1	Mytilus edulis	2020-04-20	2020-04-22
2020-755/2	E. faecium	Blue mussel	2020	Trøndelag	yes	0.25	0.25	0.25	8	8	16	32	512	0.5	2	64	2	0.06	0.5	0.5	0.12	Mytilus edulis	2020-05-25	2020-05-26
2016-1098	E. faecium	Blue mussel	2016	Nordland		0.25	0.5	0.5	8	4	16	32	512	4	1	64	1	0.06	0.5	1	0.12	Mytilus edulis	2016-07-04	2016-07-05
2016-1034/1	E. faecium	Blue mussel	2016	Trøndelag		0.5	0.25	0.5	8	4	16	32	512	4	1	64	0.5	0.12	0.5	2	0.12	Mytilus edulis	2016-06-20	2016-06-21
2016-1034/2	E. faecium	Blue mussel	2016	Trøndelag		0.5	0.5	1	8	4	16	32	512	2	2	64	0.5	0.12	0.5	2	4	Mytilus edulis	2016-06-20	2016-06-21
2016-1035/2	E. faecium	Blue mussel	2016	Trøndelag		0.5	0.5	1	8	4	16	32	512	4	2	64	0.5	0.12	0.5	2	0.12	Mytilus edulis	2016-06-20	2016-06-21
2016-1042/1	E. faecium	Blue mussel	2016	Trøndelag		1	1	2	8	8	16	32	512	4	2	64	0.5	0.12	0.5	2	0.25	Mytilus edulis	2016-06-20	2016-06-21
2016-1042/2	E. faecium	Blue mussel	2016	Trøndelag		0.5	0.5	1	8	4	16	32	512	2	1	64	0.5	0.06	0.5	2	0.12	Mytilus edulis	2016-06-20	2016-06-21
2016-1063/1	E. faecium	European flat oyster	2016	Vestland		1	1	1	8	8	16	32	512	4	2	64	0.5	0.06	0.5	2	0.25	Ostrea edulis	2016-06-27	2016-06-28
2016-1063/3	E. faecium	European flat oyster	2016	Vestland		1	0.5	1	8	4	16	32	512	4	2	64	0.5	0.12	0.5	2	0.25	Ostrea edulis	2016-06-27	2016-06-28
2016-1129/2	E. faecium	Blue mussel	2016	Nordland	yes	0.5	0.5	2	8	8	16	32	512	4	2	64	0.5	0.06	0.5	0.5	0.5	Mytilus edulis	2016-07-11	2016-07-12
2016-1249	E. faecium	Blue mussel	2016	Trøndelag		0.5	0.25	0.5	8	4	16	32	512	4	1	64	0.5	0.06	0.5	1	0.12	Mytilus edulis	2016-08-15	2016-08-16
2016-1372	E. faecium	Blue mussel	2016	Trøndelag		0.5	0.5	1	8	4	16	32	512	4	1	64	0.5	0.12	0.5	1	0.25	Mytilus edulis	2016-09-05	2016-09-06
2016-504	E. faecium	Blue mussel	2016	Nordland		0.25	0.25	0.5	8	4	16	32	512	4	2	64	0.5	0.12	0.5	4	0.25	Mytilus edulis	2016-03-29	2016-03-30
2016-678	E. faecium	Blue mussel	2016	Trøndelag		0.25	0.25	0.25	8	4	16	32	512	1	2	64	0.5	0.06	0.5	2	0.25	Mytilus edulis	2016-04-25	2016-04-26
2016-833	E. faecium	Blue mussel	2016	Trøndelag		0.25	0.25	0.5	8	4	16	32	512	1	1	64	0.5	0.06	0.5	2	0.25	Mytilus edulis	2016-05-23	2016-05-25
2016-883/1	E. faecium	Blue mussel	2016	Trøndelag		0.25	0.25	0.25	8	4	16	32	512	2	1	64	0.5	0.06	0.5	2	0.5	Mytilus edulis	2016-05-30	2016-06-01
2016-1137	E. faecium	Blue mussel	2016	Trøndelag		2	2	4	4	4	8	32	1024	16	1	64	4	0.25	0.5	0.5	4	Mytilus edulis	2016-07-11	2016-07-13
2016-376	E. faecium	Blue mussel	2016	Trøndelag		0.25	0.25	0.25	4	4	8	32	1024	2	1	64	4	0.25	0.5	0.5	0.25	Mytilus edulis	2016-03-07	2016-03-08
2016-503	E. faecium	Blue mussel	2016	Trøndelag		1	1	2	4	4	8	32	512	4	2	64	4	0.12	0.5	1	0.5	Mytilus edulis	2016-03-29	2016-03-30
2016-506	E. faecium	Blue mussel	2016	Trøndelag		1	0.5	2	4	2	8	32	512	4	2	64	4	0.12	0.5	0.5	0.25	Mytilus edulis	2016-03-29	2016-03-30
2016-1069/1	E. faecium	Great scallop	2016	Rogaland		0.5	0.5	1	4	4	8	32	512	4	2	64	2	0.06	0.5	1	0.12	Pecten maximus	2016-06-27	2016-06-28
2016-1069/2	E. faecium	Great scallop	2016	Rogaland		0.25	0.5	0.5	4	2	8	32	512	2	1	64	2	0.12	0.5	0.5	0.12	Pecten maximus	2016-06-27	2016-06-28
2016-1297	E. faecium	European flat oyster	2016	Vestland		0.5	0.25	1	4	4	8	32	512	4	2	64	2	0.12	0.5	1	0.25	Ostrea edulis	2016-08-22	2016-08-23
2016-1374	E. faecium	Blue mussel	2016	Trøndelag		0.5	0.5	1	4	4	8	32	512	4	2	64	2	0.06	0.5	0.5	0.25	Mytilus edulis	2016-09-05	2016-09-06
2016-1393	E. faecium	Blue mussel	2016	Trøndelag		0.5	0.5	1	4	4	8	32	512	4	1	64	2	0.06	0.5	1	0.25	Mytilus edulis	2016-09-12	2016-09-13
2016-265	E. faecium	European flat oyster	2016	Vestland		0.25	0.25	0.25	4	4	8	32	512	2	2	64	2	0.25	0.5	0.5	0.25	Ostrea edulis	2016-02-22	2016-02-23
2016-729	E. faecium	Blue mussel	2016	Trøndelag		0.25	0.25	0.5	4	4	8	32	512	2	2	64	2	0.5	0.12	2	0.12	Mytilus edulis	2016-05-09	2016-05-10
2019-2015/1	E. faecium	Blue mussel	2019	Nordland		0.25	0.25	0.5	4	2	4	32	512	1	1	64	2	0.12	0.5	0.5	0.25	Mytilus edulis	2019-11-18	2019-11-19
2019-2120/1	E. faecium	Blue mussel	2019	Agder		0.25	0.5	1	4	4	8	32	512	4	2	64	2	0.12	0.5	1	0.5	Mytilus edulis	2019-12-01	2019-12-03
2019-2190	E. faecium	Blue mussel	2019	Nordland		0.5	0.5	0.5	4	4	16	32	512	4	2	64	2	0.12	0.5	0.5	0.5	Mytilus edulis	2019-12-09	2019-12-10
2020-312/1	E. faecium	Blue mussel	2020	Trøndelag	yes	1	1	2	4	4	4	32	512	4	2	64	2	0.12	0.5	0.5	0.25	Mytilus edulis	2020-03-02	2020-03-03
2020-331/2	E. faecium	Blue mussel	2020	Agder	yes	0.5	0.5	1	4	4	16	32	512	2	1	64	2	0.06	0.5	0.5	0.5	Mytilus edulis	2020-03-02	2020-03-03
2020-331/3	E. faecium	Blue mussel	2020	Agder	yes	0.5	0.5	1	4	4	16	32	512	4	1	64	2	0.06	0.5	0.5	0.5	Mytilus edulis	2020-03-02	2020-03-03
2020-533/1	E. faecium	Blue mussel	2020	Nordland	yes	0.5	0.5	0.5	4	4	16	32	512	4	2	64	2	0.06	0.5	1	4	Mytilus edulis	2020-04-20	2020-04-22
2020-533/4	E. faecium	Blue mussel	2020	Nordland	yes	0.5	0.5	0.5	4	4	16	32	512	4	2	64	2	0.06	0.5	0.5	0.5	Mytilus edulis	2020-04-20	2020-04-22
2020-855/9	E. faecium	Blue mussel	2020	Trøndelag		0.5	0.5	1	4	4	8	32	512	2	2	64	2	0.12	0.5	0.5	0.5	Mytilus edulis	2020-06-08	2020-06-09
2016-1035/1	E. faecium	Blue mussel	2016	Trøndelag		0.25	0.25	0.5	4	4	16	32	512	2	2	64	1	0.06	0.5	2	0.12	Mytilus edulis	2016-06-20	2016-06-21
2016-1076/1	E. faecium	Blue mussel	2016	Trøndelag		1	1	2	4	4	8	32	512	4	2	64	1	0.06	0.5	0.5	0.25	Mytilus edulis	2016-06-27	2016-06-29
2016-1076/2	E. faecium	Blue mussel	2016	Trøndelag		1	0.5	2	4	4	8	32	512	4	2	64	1	0.12	0.5	1	0.25	Mytilus edulis	2016-06-27	2016-06-29
2016-641	E. faecium	Great scallop	2016	Vestland		1	0.5	2	4	4	8	32	512	4	2	64	1	0.12	0.5	1	0.25	Pecten maximus	2016-04-18	2016-04-19
2016-651	E. faecium	Great scallop	2016	Rogaland		0.25	0.25	0.25	4	2	8	32	512	2	1	64	1	0.06	0.5	0.5	0.06	Pecten maximus	2016-04-19	2016-04-20
2016-1033/1	E. faecium	Blue mussel	2016	Trøndelag		0.5	0.5	1	4	2	8	32	512	2	1	64	0.5	0.12	0.5	1	0.12	Mytilus edulis	2016-06-20	2016-06-21
2016-1033/2	E. faecium	Blue mussel	2016	Trøndelag		0.5	0.5	1	4	2	8	32	512	2	2	64	0.5	0.12	0.5	1	4	Mytilus edulis	2016-06-20	2016-06-21
2016-1039/1	E. faecium	Blue mussel	2016	Trøndelag		1	0.5	1	4	4	8	32	512	4	1	64	0.5	0.06	0.5	1	0.25	Mytilus edulis	2016-06-20	2016-06-21
2016-1072/1	E. faecium	Blue mussel	2016	Trøndelag		1	0.5	1	4	4	8	32	512	4	2	64	0.5	0.25	0.5	1	0.5	Mytilus edulis	2016-06-27	2016-06-29
2016-1129/1	E. faecium	Blue mussel	2016	Nordland	yes	0.5	0.5	1	4	4	8	32	512	4	1	64	0.5	0.06	0.5	0.5	0.25	Mytilus edulis	2016-07-11	2016-07-12
2016-1131/1	E. faecium	Blue mussel	2016	Trøndelag		0.5	0.5	1	4	4	16	32	512	2	2	64	0.5	0.12	0.5	0.5	0.25	Mytilus edulis	2016-07-11	2016-07-12
2016-1132	E. faecium	Blue mussel	2016	Trøndelag		0.5	0.5	1	4	4	8	32	512	2	1	64	0.5	0.06	0.5	1	0.25	Mytilus edulis	2016-07-11	2016-07-12
2016-1139	E. faecium	Blue mussel	2016	Trøndelag		1	0.5	1	4	4	8	32	512	4	1	64	0.5	0.12	0.5	0.5	0.25	Mytilus edulis	2016-07-11	2016-07-13
2016-1145/1	E. faecium	Blue mussel	2016	Trøndelag		0.5	0.5	2	4	4	8	32	512	4	1	64	0.5	0.06	0.5	0.5	0.25	Mytilus edulis	2016-07-18	2016-07-19
2016-1145/2	E. faecium	Blue mussel	2016	Trøndelag		0.5	0.5	1	4	4	8	32	512	4	1	64	0.5	0.12	0.5	0.5	0.25	Mytilus edulis	2016-07-18	2016-07-19
2016-1168/1	E. faecium	Blue mussel	2016	Trøndelag		0.5	1	1	4	4	8	32	512	8	1	64	0.5	0.06	0.5	1	0.25	Mytilus edulis	2016-07-25	2016-07-26
2016-1172/1	E. faecium	Blue mussel	2016	Trøndelag		1	0.5	1	4	4	8	32	512	4	4	64	0.5	0.25	0.5	1	0.5	Mytilus edulis	2016-07-25	2016-07-26
2016-1201/1	E. faecium	Blue mussel	2016	Trøndelag		0.5	0.25	0.5	4	4	16	32	512	4	1	64	0.5	0.06	0.5	1	0.5	Mytilus edulis	2016-08-01	2016-08-02
2016-1214/1	E. faecium	Blue mussel	2016	Trøndelag		0.25	0.25	1	4	4	8	32	512	2	1	64	0.5	0.06	0.5	1	0.25	Mytilus edulis	2016-08-08	2016-08-09
2016-1295	E. faecium	Blue mussel	2016	Trøndelag		0.25	0.25	0.5	4	8	16	32	512	2	2	64	0.5	0.06	0.5	1	0.25	Mytilus edulis	2016-08-22	2016-08-23
2016-1399	E. faecium	Blue mussel	2016	Trøndelag		0.25	0.25	0.5	4	4	8	32	512	2	1	64	0.5	0.06	0.5	1	0.5	Mytilus edulis	2016-09-12	2016-09-13
2016-260	E. faecium	Blue mussel	2016	Trøndelag		0.5	0.5	1	4	2	8	32	512	4	2	64	0.5	0.12	0.5	0.5	0.25	Mytilus edulis	2016-02-22	2016-02-23
2016-262	E. faecium	Blue mussel	2016	Trøndelag		1	1	2	4	4	8	32	512	4	2	64	0.5	0.06	0.5	1	0.25	Mytilus edulis	2016-02-22	2016-02-23
2016-319/1	E. faecium	European flat oyster	2016	Vestland		1	1	1	4	8	16	32	512	4	2	64	0.5	0.12	0.5	0.5	0.5	Ostrea edulis	2016-02-29	2016-03-01
2016-447/1	E. faecium	Blue mussel	2016	Trøndelag		0.5	0.5	0.5	4	4	8	32	512	4	1	64	0.5	0.12	0.5	0.5	0.12	Mytilus edulis	2016-03-14	2016-03-15
2016-566	E. faecium	Blue mussel	2016	Trøndelag		0.5	0.5	1	4	2	16	32	512	4	2	64	0.5	0.12	0.5	0.5	0.5	Mytilus edulis	2016-04-11	2016-04-12
2016-643	E. faecium	Pullet carpet shell	2016	Vestland		0.25	0.25	0.25	4	4	8	32	512	2	2	64	0.5	0.25	0.5	0.5	0.25	Venerupis corrugata/Mya	2016-04-18	2016-04-19
2016-687	E. faecium	Blue mussel	2016	Agder		1	0.25	1	4	4	16	32	512	4	4	64	0.5	0.5	0.06	0.5	0.5	Mytilus edulis	2016-04-25	2016-04-26
2016-878	E. faecium	Blue mussel	2016	Trøndelag		0.25	0.5	1	4	4	8	32	512	4	1	64	0.5	0.12	0.5	0.5	0.25	Mytilus edulis	2016-05-30	2016-06-01
2019-1911	E. faecium	Blue mussel	2019	Vestland		0.5	1	1	4	8	8	32	512	4	2	64	0.5	0.12	0.5	1	0.25	Mytilus edulis	spør fredrik	sjekk i lims
2020-312/3	E. faecium	Blue mussel	2020	Trøndelag	yes	0.5	0.25	1	4	8	8	32	512	4	2	64	0.5	0.12	0.5	1	0.25	Mytilus edulis	2020-03-02	2020-03-03
2020-324/4	E. faecium	Blue mussel	2020	Trøndelag	yes	0.5	0.5	1	4	4	8	32	512	4	1	64	0.5	0.12	0.5	0.5	0.5	Mytilus edulis	2020-03-02	2020-03-03
2020-332	E. faecium	Blue mussel	2020	Trøndelag		0.5	0.5	1	4	4	8	32	512	4	2	64	0.5	0.06	0.5	1	4	Mytilus edulis	2020-03-03	2020-03-04
2020-66/9	E. faecium	Blue mussel	2020	Nordland	yes	0.5	0.5	1	4	4	16	32	512	2	1	64	0.5	0.25	0.5	0.5	0.5	Mytilus edulis	2020-01-19	2020-01-21
2020-671/2	E. faecium	Blue mussel	2020	Trøndelag		0.5	0.5	0.5	4	2	8	32	512	4	1	64	0.5	0.12	0.5	0.5	0.12	Mytilus edulis	2020-05-11	2020-05-12
2020-746	E. faecium	Blue mussel	2020	Trøndelag		0.5	0.25	0.25	4	8	8	32	512	4	1	64	0.5	0.06	0.5	1	0.12	Mytilus edulis	2020-05-25	2020-05-26
2020-855/1	E. faecium	Blue mussel	2020	Trøndelag		0.5	0.5	1	4	4	4	32	512	4	2	64	0.5	0.06	0.5	0.5	0.5	Mytilus edulis	2020-06-08	2020-06-09
2020-855/2	E. faecium	Blue mussel	2020	Trøndelag		0.5	0.25	1	4	4	8	32	512	4	2	64	0.5	0.12	0.5	0.5	0.25	Mytilus edulis	2020-06-08	2020-06-09
2020-855/3	E. faecium	Blue mussel	2020	Trøndelag		0.5	0.5	1	4	4	8	32	512	2	2	64	0.5	0.12	0.5	0.5	0.5	Mytilus edulis	2020-06-08	2020-06-09
2020-855/5	E. faecium	Blue mussel	2020	Trøndelag		0.5	0.5	1	4	4	8	32	512	4	2	64	0.5	0.06	0.5	1	0.5	Mytilus edulis	2020-06-08	2020-06-09
2020-855/6	E. faecium	Blue mussel	2020	Trøndelag		0.25	0.25	0.5	4	4	4	32	512	4	1	64	0.5	0.06	0.5	1	0.5	Mytilus edulis	2020-06-08	2020-06-09
2020-855/7	E. faecium	Blue mussel	2020	Trøndelag		0.5	0.5	2	4	4	4	32	512	4	2	64	0.5	0.06	0.5	1	0.5	Mytilus edulis	2020-06-08	2020-06-09
2020-855/8	E. faecium	Blue mussel	2020	Trøndelag		0.5	0.5	1	4	4	8	32	512	4	2	64	0.5	0.06	0.5	1	0.5	Mytilus edulis	2020-06-08	2020-06-09
2020-978	E. faecium	Blue mussel	2020	Trøndelag		0.25	0.25	0.5	4	2	8	32	512	2	1	64	0.5	0.06	0.5	1	0.12	Mytilus edulis	2020-06-22	2020-06-23
2020-979/1	E. faecium	Blue mussel	2020	Trøndelag		0.5	0.5	2	4	4	8	32	512	4	2	64	0.5	0.12	0.5	1	0.25	Mytilus edulis	2020-06-22	2020-06-23
2020-989/9	E. faecium	Blue mussel	2020	Nordland		0.5	0.5	1	4	4	8	32	512	4	2	64	0.5	0.12	0.5	0.5	0.5	Mytilus edulis	2020-06-22	2020-06-23
2016-1073	E. faecium	Great scallop	2016	Trøndelag		0.5	0.5	0.5	2	2	4	32	512	1	1	32	8	0.12	0.5	2	0.25	Pecten maximus	2016-06-27	2016-06-29
2016-1241	E. faecium	Great scallop	2016	Rogaland		2	2	4	2	2	4	32	1024	16	1	64	8	0.25	0.5	1	4	Pecten maximus	2016-08-15	2016-08-16
2020-975/2	E. faecium	Blue mussel	2020	Trøndelag	yes	0.5	1	1	2	2	4	32	1024	1	1	64	8	0.12	0.5	2	0.25	Mytilus edulis	2020-06-22	2020-06-23
2019-2186/1	E. faecium	Blue mussel	2019	Trøndelag		1	1	2	2	4	8	32	512	4	2	64	4	0.12	0.5	1	0.5	Mytilus edulis	2019-12-09	2019-12-10
2020-225	E. faecium	Blue mussel	2020	Nordland		1	1	1	2	2	8	32	512	2	2	64	4	0.12	0.5	0.5	0.12	Mytilus edulis	2020-02-17	2020-02-18
2020-317/5	E. faecium	European flat oyster	2020	Vestland		0.25	0.5	0.5	2	2	4	32	512	1	1	64	4	0.06	0.5	1	0.25	Ostrea edulis	2020-03-02	2020-03-03
2020-519/2	E. faecium	Blue mussel	2020	Troms		0.25	0.25	0.25	2	2	8	32	512	1	2	64	4	0.12	0.5	0.5	0.25	Mytilus edulis	2020-04-20	2020-04-21
2020-634/2	E. faecium	Blue mussel	2020	Trøndelag		0.25	0.25	0.25	2	2	4	32	512	0.5	1	64	4	0.06	0.5	1	0.25	Mytilus edulis	2020-05-04	2020-05-05
2020-699	E. faecium	European flat oyster	2020	Vestland		1	0.5	0.5	2	2	8	32	512	4	2	64	4	0.12	0.5	1	0.5	Ostrea edulis	2020-05-18	2020-05-19
2016-1177/1	E. faecium	Blue mussel	2016	Trøndelag		0.5	0.5	1	2	2	8	32	512	4	1	64	2	0.12	0.5	1	0.5	Mytilus edulis	2016-07-25	2016-07-26
2016-1199/1	E. faecium	Blue mussel	2016	Trøndelag		0.25	0.25	0.5	2	2	8	32	512	4	1	64	2	0.06	0.5	0.5	0.25	Mytilus edulis	2016-08-01	2016-08-02
2016-1211/2	E. faecium	Blue mussel	2016	Troms		1	0.5	1	2	2	4	32	512	4	2	64	2	0.12	0.5	1	0.5	Mytilus edulis	2016-08-08	2016-08-09
2016-1242	E. faecium	European flat oyster	2016	Rogaland		0.5	0.5	2	2	4	8	32	512	4	1	64	2	0.06	0.5	1	1	Ostrea edulis	2016-08-15	2016-08-16
2016-1243/1	E. faecium	Blue mussel	2016	Rogaland		1	1	2	2	2	4	32	512	4	1	64	2	0.06	0.5	1	0.12	Mytilus edulis	2016-08-15	2016-08-16
2016-1375	E. faecium	Blue mussel	2016	Trøndelag		1	1	2	2	2	8	32	512	4	1	64	2	0.06	0.5	1	0.25	Mytilus edulis	2016-09-05	2016-09-06
2016-261	E. faecium	Blue mussel	2016	Trøndelag		1	1	2	2	2	8	32	512	4	2	64	2	0.06	0.5	1	0.5	Mytilus edulis	2016-02-22	2016-02-23
2016-375	E. faecium	Blue mussel	2016	Trøndelag		0.5	0.5	1	2	4	8	32	512	4	2	64	2	0.12	0.5	1	0.25	Mytilus edulis	2016-03-07	2016-03-08
2016-377	E. faecium	Blue mussel	2016	Trøndelag		1	1	2	2	4	8	32	512	4	2	64	2	0.12	1	1	0.25	Mytilus edulis	2016-03-07	2016-03-08
2016-439/1	E. faecium	Great scallop	2016	Trøndelag		1	1	2	2	2	4	32	512	4	2	64	2	0.12	0.5	0.5	0.25	Pecten maximus	2016-03-14	2016-03-16
2016-499	E. faecium	Blue mussel	2016	Trøndelag		1	1	2	2	2	4	32	512	4	2	64	2	0.12	0.5	0.5	0.25	Mytilus edulis	2016-03-29	2016-03-30
2016-536	E. faecium	Blue mussel	2016	Trøndelag		0.5	0.5	1	2	4	8	32	512	4	2	64	2	0.25	0.5	1	0.5	Mytilus edulis	2016-04-04	2016-04-05
2016-557	E. faecium	Blue mussel	2016	Troms		0.5	0.5	1	2	2	4	32	512	4	2	64	2	0.06	0.5	1	0.25	Mytilus edulis	2016-04-11	2016-04-12
2016-644	E. faecium	Blue mussel	2016	Trøndelag		0.5	0.5	2	2	4	8	32	512	8	2	64	2	0.06	0.5	1	0.5	Mytilus edulis	2016-04-18	2016-04-19
2019-1762	E. faecium	Blue mussel	2019	Vestland		1	1	2	2	16	8	32	512	4	2	64	2	0.06	0.5	1	4	Mytilus edulis	spør fredrik	sjekk i lims
2019-2120/2	E. faecium	Blue mussel	2019	Agder		0.5	0.5	1	2	2	8	32	512	4	1	64	2	0.12	0.5	0.5	0.12	Mytilus edulis	2019-12-01	2019-12-03
2019-2186/2	E. faecium	Blue mussel	2019	Trøndelag		1	1	1	2	2	4	32	512	4	1	64	2	0.25	0.5	1	0.25	Mytilus edulis	2019-12-09	2019-12-10
2020-1104	E. faecium	Blue mussel	2020	Trøndelag		2	2	4	2	4	8	32	1024	16	1	64	2	0.06	0.5	0.5	0.25	Mytilus edulis	2020-07-13	2020-07-14
2020-1119/2	E. faecium	European flat oyster	2020	Vestland		0.5	0.5	1	2	2	8	32	512	4	2	64	2	0.06	0.5	1	0.25	Ostrea edulis	2020-07-20	2020-07-21
2020-274/3	E. faecium	Blue mussel	2020	Nordland		0.5	0.5	2	2	2	4	32	512	1	2	64	2	0.06	0.5	1	0.5	Mytilus edulis	2020-02-24	2020-02-25
2020-311/3	E. faecium	Great scallop	2020	Vestland		0.5	0.5	1	2	2	4	32	512	4	1	64	2	0.06	0.5	0.5	0.5	Pecten maximus	2020-03-02	2020-03-03
2020-317/2	E. faecium	European flat oyster	2020	Vestland		0.25	0.25	0.5	2	2	8	32	512	1	1	64	2	0.12	0.5	1	0.25	Ostrea edulis	2020-03-02	2020-03-03
2020-324/1	E. faecium	Blue mussel	2020	Trøndelag	yes	0.5	0.5	0.5	2	2	4	32	512	2	1	64	2	0.06	0.5	0.5	0.25	Mytilus edulis	2020-03-02	2020-03-03
2020-324/6	E. faecium	Blue mussel	2020	Trøndelag	yes	1	1	2	2	4	4	32	512	4	1	64	2	0.06	0.5	0.5	0.25	Mytilus edulis	2020-03-02	2020-03-03
2020-324/7	E. faecium	Blue mussel	2020	Trøndelag	yes	1	1	2	2	2	4	32	512	4	2	64	2	0.06	0.5	1	0.5	Mytilus edulis	2020-03-02	2020-03-03
2020-331/4	E. faecium	Blue mussel	2020	Agder	yes	0.25	0.25	0.25	2	4	4	32	512	1	2	64	2	0.06	0.5	1	0.25	Mytilus edulis	2020-03-02	2020-03-03
2020-635/2	E. faecium	Blue mussel	2020	Trøndelag	yes	0.25	0.25	0.25	2	2	8	32	512	0.5	1	64	2	0.12	0.5	2	0.25	Mytilus edulis	2020-05-04	2020-05-05
2020-720	E. faecium	Blue mussel	2020	Trøndelag		0.25	0.25	0.25	2	4	8	32	512	1	2	64	2	0.06	0.5	1	0.5	Mytilus edulis	2020-05-18	2020-05-20
2016-1065/1	E. faecium	European flat oyster	2016	Rogaland		0.25	0.25	0.5	2	4	8	32	512	2	1	64	1	0.12	0.5	4	0.25	Ostrea edulis	2016-06-27	2016-06-28
2016-1065/2	E. faecium	European flat oyster	2016	Rogaland		0.25	0.25	0.5	2	2	4	32	512	2	1	64	1	0.12	0.5	4	0.25	Ostrea edulis	2016-06-27	2016-06-28
2016-1176	E. faecium	European flat oyster	2016	Vestland		0.25	0.25	0.25	2	4	8	32	512	1	1	32	1	0.06	0.5	1	1	Ostrea edulis	2016-07-25	2016-07-26
2016-264	E. faecium	Blue mussel	2016	Trøndelag		2	2	4	2	4	8	32	1024	16	2	64	1	0.25	0.5	0.5	0.25	Mytilus edulis	2016-02-22	2016-02-23
2016-441/1	E. faecium	Blue mussel	2016	Vestland		1	1	2	2	2	4	32	512	4	2	64	1	0.06	0.5	0.5	0.25	Mytilus edulis	2016-03-14	2016-03-15
2020-113/2	E. faecium	Great scallop	2020	Nordland	yes	0.25	0.25	0.25	2	1	4	32	512	0.5	1	64	1	0.12	0.5	1	0.25	Pecten maximus	2020-02-02	2020-02-04
2016-1072/2	E. faecium	Blue mussel	2016	Trøndelag		0.5	0.5	1	2	2	8	32	512	4	1	64	0.5	0.25	0.5	0.5	0.25	Mytilus edulis	2016-06-27	2016-06-29
2016-1168/2	E. faecium	Blue mussel	2016	Trøndelag		0.5	0.25	1	2	4	4	32	512	4	2	64	0.5	0.06	0.5	1	0.5	Mytilus edulis	2016-07-25	2016-07-26
2016-1200	E. faecium	Blue mussel	2016	Trøndelag		0.5	0.5	0.5	2	2	8	32	512	2	2	64	0.5	0.06	0.5	2	0.25	Mytilus edulis	2016-08-01	2016-08-02
2016-1238	E. faecium	Blue mussel	2016	Trøndelag		0.25	0.25	1	2	1	4	32	512	4	1	64	0.5	0.06	0.5	0.5	0.12	Mytilus edulis	2016-08-15	2016-08-16
2016-827	E. faecium	Blue mussel	2016	Trøndelag		0.25	0.25	0.25	2	2	8	32	512	2	1	64	0.5	0.06	0.5	0.5	0.12	Mytilus edulis	2016-05-23	2016-05-24
2016-930/1	E. faecium	Blue mussel	2016	Trøndelag		0.5	0.25	1	2	4	8	32	512	4	2	64	0.5	0.06	0.5	0.5	0.25	Mytilus edulis	2016-06-06	2016-06-08
2016-930/2	E. faecium	Blue mussel	2016	Trøndelag		0.5	0.25	1	2	4	8	32	512	4	4	64	0.5	0.06	0.5	0.5	0.25	Mytilus edulis	2016-06-06	2016-06-08
2019-2016/1	E. faecium	Blue mussel	2019	Nordland		1	1	2	2	2	4	32	512	4	1	64	0.5	0.06	0.5	0.5	0.25	Mytilus edulis	2019-11-18	2019-11-19
2019-2233	E. faecium	European flat oyster	2019	Vestland		0.5	0.25	1	2	4	8	32	512	2	2	64	0.5	0.06	0.5	0.5	0.25	Ostrea edulis	spør fredrik	sjekk i lims
2020-1129/3	E. faecium	Blue mussel	2020	Trøndelag	yes	0.25	0.25	0.25	2	2	4	32	512	1	1	64	0.5	0.06	0.5	2	0.12	Mytilus edulis	2020-07-20	2020-07-22
2020-1129/6	E. faecium	Blue mussel	2020	Trøndelag	yes	0.5	0.25	0.5	2	2	4	32	512	2	1	64	0.5	0.12	0.5	2	0.25	Mytilus edulis	2020-07-20	2020-07-22
2020-635/3	E. faecium	Blue mussel	2020	Trøndelag	not sequenced	0.25	0.25	0.25	2	4	8	32	512	4	1	64	0.5	0.12	0.5	2	0.25	Mytilus edulis	2020-05-04	2020-05-05
2020-66/7	E. faecium	Blue mussel	2020	Nordland	not sequenced	1	0.25	0.5	2	4	8	32	512	4	2	64	0.5	0.12	0.5	0.5	0.5	Mytilus edulis	2020-01-19	2020-01-21
2020-680	E. faecium	Blue mussel	2020	Agder		0.5	0.25	0.25	2	4	8	32	512	2	1	64	0.5	0.06	0.5	0.5	0.25	Mytilus edulis	spør fredrik
2020-975/1	E. faecium	Blue mussel	2020	Trøndelag	yes	0.25	0.25	0.25	2	2	4	32	512	0.5	1	64	0.5	0.06	0.5	2	0.25	Mytilus edulis	2020-06-22	2020-06-23
2020-979/3	E. faecium	Blue mussel	2020	Trøndelag		0.25	0.25	0.5	2	2	8	32	512	2	1	64	0.5	0.06	0.5	2	0.25	Mytilus edulis	2020-06-22	2020-06-23
2020-979/4	E. faecium	Blue mussel	2020	Trøndelag		0.5	0.5	0.5	2	4	8	32	512	4	1	64	0.5	0.12	0.5	2	0.25	Mytilus edulis	2020-06-22	2020-06-23
2020-979/5	E. faecium	Blue mussel	2020	Trøndelag		0.25	0.25	0.25	2	4	8	32	512	1	1	64	0.5	0.06	0.5	4	0.25	Mytilus edulis	2020-06-22	2020-06-23
2020-989/1	E. faecium	Blue mussel	2020	Nordland	yes	0.5	0.5	1	2	2	8	32	512	4	2	64	0.5	0.12	0.5	0.5	0.25	Mytilus edulis	2020-06-22	2020-06-23
2020-989/10	E. faecium	Blue mussel	2020	Nordland	not sequenced	0.5	0.5	1	2	4	4	32	512	4	2	64	0.5	0.06	0.5	0.5	0.25	Mytilus edulis	2020-06-22	2020-06-23
2020-989/3	E. faecium	Blue mussel	2020	Nordland	not sequenced	0.5	0.5	2	2	2	4	32	512	4	2	64	0.5	0.06	0.5	1	0.25	Mytilus edulis	2020-06-22	2020-06-23
2020-989/4	E. faecium	Blue mussel	2020	Nordland	not sequenced	0.5	0.5	1	2	2	4	32	512	4	2	64	0.5	0.12	0.5	1	0.25	Mytilus edulis	2020-06-22	2020-06-23
2020-989/6	E. faecium	Blue mussel	2020	Nordland	not sequenced	0.5	0.5	2	2	4	4	32	512	4	2	64	0.5	0.06	0.5	0.5	0.25	Mytilus edulis	2020-06-22	2020-06-23
2020-989/7	E. faecium	Blue mussel	2020	Nordland	not sequenced	0.5	0.5	1	2	4	4	32	512	4	2	64	0.5	0.06	0.5	1	0.25	Mytilus edulis	2020-06-22	2020-06-23
2020-989/8	E. faecium	Blue mussel	2020	Nordland	yes	0.5	0.5	1	2	4	8	32	512	8	2	64	0.5	0.12	0.5	1	0.25	Mytilus edulis	2020-06-22	2020-06-23
2020-324/5	E. faecium	Blue mussel	2020	Trøndelag	yes	0.25	0.25	0.25	1	2	4	32	512	0.5	2	64	8	0.06	0.5	1	0.25	Mytilus edulis	2020-03-02	2020-03-03
2016-443/1	E. faecium	European flat oyster	2016	Vestland		0.25	0.25	0.5	1	2	4	32	512	1	1	64	4	0.06	0.5	0.5	0.25	Ostrea edulis	2016-03-14	2016-03-15
2016-498	E. faecium	Blue mussel	2016	Trøndelag		0.25	0.25	0.25	1	1	4	32	512	1	1	64	4	0.12	0.5	0.5	0.12	Mytilus edulis	2016-03-29	2016-03-30
2016-682	E. faecium	Blue mussel	2016	Trøndelag		0.25	0.25	0.25	1	2	4	32	512	0.5	1	64	4	0.06	0.5	0.5	0.25	Mytilus edulis	2016-04-25	2016-04-26
2016-685	E. faecium	Blue mussel	2016	Trøndelag		0.25	0.25	0.25	1	2	4	32	512	0.5	2	64	4	0.12	0.5	0.5	0.25	Mytilus edulis	2016-04-25	2016-04-26
2020-317/3	E. faecium	European flat oyster	2020	Vestland		0.25	0.25	0.5	1	2	4	32	512	1	1	64	4	0.06	0.5	1	0.25	Ostrea edulis	2020-03-02	2020-03-03
2020-32/1	E. faecium	Blue mussel	2020	Trøndelag		0.25	0.25	1	1	2	4	32	512	1	1	64	4	0.25	0.5	0.5	0.25	Mytilus edulis	2020-01-13	2020-01-14
2020-374/1	E. faecium	Blue mussel	2020	Trøndelag	yes	0.5	0.5	1	1	1	4	32	512	4	1	64	4	0.06	0.5	0.5	0.12	Mytilus edulis	2020-03-09	2020-03-10
2016-1031/1	E. faecium	Blue mussel	2016	Trøndelag		0.25	0.25	0.25	1	1	4	32	512	0.5	1	64	2	0.06	0.5	0.5	0.12	Mytilus edulis	2016-06-20	2016-06-21
2016-1031/2	E. faecium	Blue mussel	2016	Trøndelag		0.25	0.25	0.25	1	1	4	32	512	0.5	2	64	2	0.12	0.5	0.5	0.06	Mytilus edulis	2016-06-20	2016-06-21
2016-1041	E. faecium	Blue mussel	2016	Trøndelag		0.5	0.5	1	1	2	4	32	512	2	1	64	2	0.12	0.5	0.5	0.25	Mytilus edulis	2016-06-20	2016-06-21
2016-1198/1	E. faecium	Blue mussel	2016	Nordland		0.5	0.5	1	1	2	4	32	512	4	1	64	2	0.06	0.5	1	0.12	Mytilus edulis	2016-08-01	2016-08-02
2016-1211/1	E. faecium	Blue mussel	2016	Troms		0.5	1	1	1	2	4	32	512	8	1	64	2	0.06	0.5	0.5	0.25	Mytilus edulis	2016-08-08	2016-08-09
2016-1255	E. faecium	Blue mussel	2016	Trøndelag		1	0.5	2	1	2	4	32	512	4	1	64	2	0.06	0.5	0.5	0.25	Mytilus edulis	2016-08-15	2016-08-16
2016-199	E. faecium	European flat oyster	2016	Vestland		0.5	0.5	1	1	2	4	32	512	4	2	64	2	0.12	0.5	1	0.25	Ostrea edulis	2016-02-15	2016-02-16
2016-320/1	E. faecium	Great scallop	2016	Trøndelag		1	1	2	1	2	4	32	512	4	2	64	2	0.06	0.5	0.5	0.5	Pecten maximus	2016-02-29	2016-03-01
2016-380	E. faecium	Blue mussel	2016	Trøndelag		0.5	1	2	1	2	4	32	512	4	1	64	2	0.06	0.5	0.5	0.12	Mytilus edulis	2016-03-07	2016-03-08
2016-444/1	E. faecium	Blue mussel	2016	Vestland		0.5	0.5	1	1	2	4	32	512	2	1	64	2	0.06	0.5	0.5	0.25	Mytilus edulis	2016-03-14	2016-03-15
2016-501	E. faecium	Blue mussel	2016	Trøndelag		0.5	0.5	0.5	1	2	4	32	512	1	1	64	2	0.06	0.5	0.5	0.06	Mytilus edulis	2016-03-29	2016-03-30
2016-538	E. faecium	Great scallop	2016	Nordland		1	1	1	1	1	4	32	512	2	2	64	2	0.06	0.5	1	0.25	Pecten maximus	2016-04-04	2016-04-05
2016-636	E. faecium	Blue mussel	2016	Trøndelag		1	1	1	1	2	8	32	512	4	2	64	2	0.12	1	1	0.25	Mytilus edulis	2016-04-18	2016-04-19
2016-686	E. faecium	Blue mussel	2016	Trøndelag		0.5	0.5	0.5	1	1	4	32	512	2	2	64	2	0.12	0.5	0.5	0.5	Mytilus edulis	2016-04-25	2016-04-26
2016-725	E. faecium	Blue mussel	2016	Nordland		0.25	0.25	0.5	1	2	4	32	512	4	4	64	2	0.5	0.06	1	0.5	Mytilus edulis	2016-05-09	2016-05-10
2016-727	E. faecium	Blue mussel	2016	Trøndelag		0.25	0.25	0.25	1	1	4	32	512	0.5	2	64	2	0.06	0.5	1	0.5	Mytilus edulis	2016-05-09	2016-05-10
2019-1764	E. faecium	Blue mussel	2019	Vestland		0.5	0.5	1	1	2	4	32	512	4	2	64	2	0.12	0.5	1	0.25	Mytilus edulis	spør fredrik	sjekk i lims
2019-1814	E. faecium	Blue mussel	2019	Vestland		0.5	1	1	1	2	4	32	512	4	2	64	2	0.06	0.5	1	0.25	Mytilus edulis	spør fredrik	sjekk i lims
2019-2057/1	E. faecium	Blue mussel	2019	Trøndelag		0.25	0.25	0.5	1	2	4	32	512	0.5	1	64	2	0.06	0.5	0.5	0.12	Mytilus edulis	2019-11-25	2019-11-26
2019-2117	E. faecium	Blue mussel	2019	Nordland		0.5	0.5	1	1	1	4	32	512	4	1	64	2	0.06	0.5	0.5	0.12	Mytilus edulis	2019-12-01	2019-12-03
2019-2238	E. faecium	Blue mussel	2019	Vestland		1	0.5	2	1	1	4	32	512	4	2	64	2	0.12	0.5	1	0.5	Mytilus edulis	spør fredrik	sjekk i lims
2020-1100	E. faecium	Blue mussel	2020	Nordland		0.5	0.5	1	1	2	4	32	512	2	1	64	2	0.06	0.5	1	0.25	Mytilus edulis	2020-07-13	2020-07-14
2020-1129/5	E. faecium	Blue mussel	2020	Trøndelag	not sequenced	0.25	0.25	0.25	1	1	4	32	512	1	1	32	2	0.12	0.5	0.5	0.03	Mytilus edulis	2020-07-20	2020-07-22
2020-1129/8	E. faecium	Blue mussel	2020	Trøndelag	yes	1	1	2	1	2	4	32	512	4	1	64	2	0.06	0.5	0.5	0.12	Mytilus edulis	2020-07-20	2020-07-22
2020-237/2	E. faecium	Blue mussel	2020	Nordland		1	1	2	1	1	4	32	512	4	2	64	2	0.06	0.5	1	0.25	Mytilus edulis	2020-02-17	2020-02-18
2020-237/4	E. faecium	Blue mussel	2020	Nordland		1	1	2	1	1	4	32	512	4	2	64	2	0.06	0.5	0.5	0.25	Mytilus edulis	2020-02-17	2020-02-18
2020-237/5	E. faecium	Blue mussel	2020	Nordland		1	0.5	2	1	1	4	32	512	4	1	64	2	0.06	0.5	0.5	0.12	Mytilus edulis	2020-02-17	2020-02-18
2020-237/7	E. faecium	Blue mussel	2020	Nordland		1	1	2	1	1	4	32	512	4	1	64	2	0.06	0.5	0.5	0.25	Mytilus edulis	2020-02-17	2020-02-18
2020-274/1	E. faecium	Blue mussel	2020	Nordland		0.25	0.25	0.5	1	1	4	32	512	1	2	64	2	0.12	0.5	0.5	0.25	Mytilus edulis	2020-02-24	2020-02-25
2020-274/4	E. faecium	Blue mussel	2020	Nordland		0.5	0.25	0.5	1	4	4	32	512	1	1	64	2	0.06	0.5	1	0.5	Mytilus edulis	2020-02-24	2020-02-25
2020-311/1	E. faecium	Great scallop	2020	Vestland		0.5	0.5	1	1	2	4	32	512	4	1	64	2	0.06	0.5	0.5	0.25	Pecten maximus	2020-03-02	2020-03-03
2020-311/4	E. faecium	Great scallop	2020	Vestland		0.5	0.5	2	1	2	4	32	512	4	2	64	2	0.06	0.5	0.5	1	Pecten maximus	2020-03-02	2020-03-03
2020-312/4	E. faecium	Blue mussel	2020	Trøndelag	not sequenced	1	1	2	1	2	4	32	512	4	1	64	2	0.12	0.5	0.5	0.12	Mytilus edulis	2020-03-02	2020-03-03
2020-317/1	E. faecium	European flat oyster	2020	Vestland		0.5	0.5	0.5	1	2	8	32	512	1	1	64	2	0.06	0.5	1	0.25	Ostrea edulis	2020-03-02	2020-03-03
2020-32/3	E. faecium	Blue mussel	2020	Trøndelag		0.5	0.5	1	1	2	4	32	512	4	1	64	2	0.25	0.5	0.5	0.25	Mytilus edulis	2020-01-13	2020-01-14
2020-324/2	E. faecium	Blue mussel	2020	Trøndelag	yes	0.5	0.5	2	1	2	4	32	512	4	1	64	2	0.06	0.5	0.5	0.25	Mytilus edulis	2020-03-02	2020-03-03
2020-324/3	E. faecium	Blue mussel	2020	Trøndelag	yes	1	1	2	1	2	4	32	512	4	1	64	2	0.12	0.5	0.5	0.25	Mytilus edulis	2020-03-02	2020-03-03
2020-325/1	E. faecium	Great scallop	2020	Rogaland		1	1	2	1	2	4	32	512	4	1	64	2	0.12	0.5	0.5	0.5	Pecten maximus	2020-03-02	2020-03-03
2020-370	E. faecium	Blue mussel	2020	Vestland		0.5	0.5	1	1	2	4	32	512	2	1	64	2	0.06	0.5	0.5	0.25	Mytilus edulis	2020-03-09	2020-03-10
2020-374/3	E. faecium	Blue mussel	2020	Trøndelag	yes	0.5	0.5	1	1	2	4	32	512	4	1	64	2	0.06	0.5	0.5	0.25	Mytilus edulis	2020-03-09	2020-03-10
2020-375/1	E. faecium	Blue mussel	2020	Trøndelag	yes	0.5	0.5	1	1	2	4	32	512	1	1	64	2	0.06	0.5	0.5	0.25	Mytilus edulis	2020-03-09	2020-03-10
2020-375/3	E. faecium	Blue mussel	2020	Trøndelag	not sequenced	1	1	2	1	2	4	32	512	4	1	64	2	0.06	0.5	0.5	0.12	Mytilus edulis	2020-03-09	2020-03-10
2020-375/4	E. faecium	Blue mussel	2020	Trøndelag	not sequenced	0.25	0.25	0.25	1	1	4	32	512	1	2	64	2	0.06	1	0.5	0.25	Mytilus edulis	2020-03-09	2020-03-10
2020-635/1	E. faecium	Blue mussel	2020	Trøndelag	yes	0.5	0.5	0.5	1	1	4	32	512	4	2	64	2	0.12	0.5	0.5	0.25	Mytilus edulis	2020-05-04	2020-05-05
2020-66/2	E. faecium	Blue mussel	2020	Nordland	yes	1	0.5	2	1	2	4	32	512	4	1	64	2	0.12	0.5	0.5	0.25	Mytilus edulis	2020-01-19	2020-01-21
2016-563	E. faecium	Blue mussel	2016	Trøndelag		0.5	0.5	1	1	2	4	32	512	4	1	64	1	0.12	0.5	1	0.12	Mytilus edulis	2016-04-11	2016-04-12
2016-565	E. faecium	Blue mussel	2016	Trøndelag		0.25	0.25	0.5	1	2	4	32	512	2	1	64	1	0.12	0.5	1	0.03	Mytilus edulis	2016-04-11	2016-04-12
2016-731	E. faecium	Blue mussel	2016	Trøndelag		0.25	0.25	0.25	1	2	4	32	512	0.5	2	64	1	0.5	0.06	0.5	0.25	Mytilus edulis	2016-05-09	2016-05-10
2020-113/3	E. faecium	Great scallop	2020	Nordland	yes	0.25	0.25	0.25	1	1	4	32	512	0.5	2	64	1	0.12	0.5	1	0.25	Pecten maximus	2020-02-02	2020-02-04
2020-368	E. faecium	Blue mussel	2020	Trøndelag		0.25	0.5	0.5	1	1	4	32	512	1	1	64	1	0.06	0.5	1	0.06	Mytilus edulis	2020-03-09	2020-03-10
2016-873	E. faecium	Blue mussel	2016	Agder		1	0.25	0.25	1	2	16	32	512	4	2	64	0.5	0.5	0.06	0.5	0.5	Mytilus edulis	2016-05-30	2016-05-31
2020-979/2	E. faecium	Blue mussel	2020	Trøndelag		0.25	0.25	0.25	1	2	4	32	512	1	1	64	0.5	0.06	0.5	2	0.12	Mytilus edulis	2020-06-22	2020-06-23
2020-989/2	E. faecium	Blue mussel	2020	Nordland	not sequenced	0.5	0.25	1	1	2	4	32	512	4	2	64	0.5	0.12	0.5	1	0.25	Mytilus edulis	2020-06-22	2020-06-23
2020-989/5	E. faecium	Blue mussel	2020	Nordland	not sequenced	0.5	0.5	1	1	2	4	32	512	4	1	64	0.5	0.12	0.5	0.5	0.25	Mytilus edulis	2020-06-22	2020-06-23
2016-204	E. faecium	Blue mussel	2016	Vestland		0.25	0.25	0.25	0.5	1	4	32	512	1	2	64	4	0.12	0.5	0.5	0.12	Mytilus edulis	2016-02-15	2016-02-15
2016-1131/2	E. faecium	Blue mussel	2016	Trøndelag		0.25	0.5	0.5	0.5	0.5	4	32	512	2	1	64	2	0.12	0.5	0.5	0.12	Mytilus edulis	2016-07-11	2016-07-12
2016-507	E. faecium	European flat oyster	2016	Trøndelag		0.25	0.25	0.25	0.5	1	4	32	512	0.5	2	64	2	0.06	0.5	0.5	0.06	Ostrea edulis	2016-03-29	2016-03-30
2016-508	E. faecium	Horse mussel	2016	Trøndelag		0.25	0.25	0.25	0.5	1	4	32	512	1	2	64	2	0.06	0.5	0.5	0.06	Modiolus modiolus	2016-03-29	2016-03-30
2016-535	E. faecium	European flat oyster	2016	Vestland		0.5	0.5	1	0.5	1	4	32	512	4	2	64	2	0.12	0.5	0.5	0.12	Ostrea edulis	2016-04-04	2016-04-05
2016-537	E. faecium	Blue mussel	2016	Trøndelag		0.25	0.5	0.5	0.5	2	4	32	512	2	1	64	2	0.06	0.5	1	0.03	Mytilus edulis	2016-04-04	2016-04-05
2016-883/2	E. faecium	Blue mussel	2016	Trøndelag		0.5	0.5	1	0.5	1	4	32	512	2	1	64	2	0.06	0.5	0.5	0.25	Mytilus edulis	2016-05-30	2016-06-01
2020-1119/1	E. faecium	European flat oyster	2020	Vestland		1	0.5	1	0.5	1	4	32	512	4	1	64	2	0.12	0.5	1	0.12	Ostrea edulis	2020-07-20	2020-07-21
2020-1123/1	E. faecium	Blue mussel	2020	Nordland		0.25	0.25	0.25	0.5	0.5	4	32	512	0.5	1	64	2	0.12	0.5	0.5	0.12	Mytilus edulis	2020-07-20	2020-07-22
2020-274/5	E. faecium	Blue mussel	2020	Nordland		0.25	0.25	0.25	0.5	2	4	32	512	1	2	64	2	0.06	0.5	1	0.12	Mytilus edulis	2020-02-24	2020-02-25
2020-375/2	E. faecium	Blue mussel	2020	Trøndelag	yes	0.5	0.5	1	0.5	1	4	32	512	4	1	64	2	0.06	0.5	0.5	0.25	Mytilus edulis	2020-03-09	2020-03-10
2020-855/13	E. faecium	Blue mussel	2020	Trøndelag		0.25	0.25	0.5	0.5	0.5	4	32	512	1	1	64	2	0.06	0.5	0.5	0.12	Mytilus edulis	2020-06-08	2020-06-09
2016-374	E. faecium	European flat oyster	2016	Rogaland		0.25	0.25	0.25	0.5	0.5	4	32	1024	0.5	2	64	0.25	0.06	1	1	0.06	Ostrea edulis	2016-03-07	2016-03-08
2020-1126/2	E. faecium	Blue mussel	2020	Nordland		0.5	0.5	1	2	2	4	32	512	4	2	64	0.5	0.06	0.5	0.5	0.5	Mytilus edulis	2020-07-19	2020-07-22
2016-1245	E. gallinarum	Blue mussel	2016	Trøndelag		1	0.5	0.5	16	16	16	32	512	1	1	32	1	0.12	0.5	4	0.06	Mytilus edulis	2016-08-15	2016-08-16
2020-1120/1	E. gallinarum	Blue mussel	2020	Vestland		32	32	32	16	16	16	256	1024	16	4	64	8	2	8	16	4	Mytilus edulis	2020-07-20	2020-07-21
2020-1120/2	E. gallinarum	Blue mussel	2020	Vestland		0.5	0.5	0.5	2	2	8	32	512	0.5	1	32	2	0.12	0.5	8	0.12	Mytilus edulis	2020-07-20	2020-07-21
2016-1063/2	E. hirae	European flat oyster	2016	Vestland		0.5	0.5	2	1	1	4	32	512	2	1	64	2	0.06	0.5	0.5	0.25	Ostrea edulis	2016-06-27	2016-06-28
2016-1064/2	E. hirae	Blue mussel	2016	Rogaland		0.5	0.5	1	0.5	1	4	32	512	4	2	64	2	0.06	0.5	0.5	0.25	Mytilus edulis	2016-06-27	2016-06-28
2016-1075/1	E. hirae	Blue mussel	2016	Trøndelag		0.25	0.25	0.25	0.5	0.5	4	32	512	0.5	1	32	2	0.06	0.5	0.5	0.12	Mytilus edulis	2016-06-27	2016-06-29
2016-1075/2	E. hirae	Blue mussel	2016	Trøndelag		0.5	1	1	0.5	0.5	4	32	512	2	2	64	2	0.06	0.5	1	0.25	Mytilus edulis	2016-06-27	2016-06-29
2016-1127/1	E. hirae	Blue mussel	2016	Troms		0.25	0.5	0.5	1	1	4	32	512	1	1	64	2	0.06	0.5	0.5	0.12	Mytilus edulis	2016-07-11	2016-07-12
2016-1127/2	E. hirae	Blue mussel	2016	Troms		0.5	1	2	1	1	4	32	512	2	2	64	2	0.06	0.5	0.5	0.12	Mytilus edulis	2016-07-11	2016-07-12
2016-1146/1	E. hirae	Blue mussel	2016	Vestland		0.5	0.5	1	1	1	4	32	512	4	2	64	2	0.06	0.5	0.5	0.12	Mytilus edulis	2016-07-18	2016-07-19
2016-1146/2	E. hirae	Blue mussel	2016	Vestland		0.5	0.5	1	1	1	4	32	512	2	2	64	2	0.12	0.5	1	0.25	Mytilus edulis	2016-07-18	2016-07-19
2016-1147/1	E. hirae	Blue mussel	2016	Vestland		0.5	0.5	1	0.5	0.5	4	32	512	2	2	64	2	0.06	0.5	0.5	0.25	Mytilus edulis	2016-07-18	2016-07-19
2016-1147/2	E. hirae	Blue mussel	2016	Vestland		0.5	0.5	0.5	0.5	0.5	4	32	512	2	2	32	2	0.06	0.5	1	0.12	Mytilus edulis	2016-07-18	2016-07-19
2016-1169/1	E. hirae	Blue mussel	2016	Trøndelag		0.5	1	2	1	1	4	32	512	4	1	32	0.5	0.06	0.5	1	0.25	Mytilus edulis	2016-07-25	2016-07-26
2016-1169/2	E. hirae	Blue mussel	2016	Trøndelag		0.5	0.5	1	1	1	4	32	512	2	1	32	0.5	0.06	0.5	1	0.25	Mytilus edulis	2016-07-25	2016-07-26
2016-1170	E. hirae	Blue mussel	2016	Trøndelag		1	0.5	1	1	1	4	32	512	2	1	32	0.5	0.06	0.5	1	0.25	Mytilus edulis	2016-07-25	2016-07-26
2016-1171/1	E. hirae	Blue mussel	2016	Trøndelag		0.5	0.5	1	0.5	0.5	4	32	512	2	1	32	2	0.06	0.5	1	0.12	Mytilus edulis	2016-07-25	2016-07-26
2016-1171/2	E. hirae	Blue mussel	2016	Trøndelag		0.5	0.5	0.5	2	2	4	32	512	2	2	32	1	0.06	0.5	1	0.25	Mytilus edulis	2016-07-25	2016-07-26
2016-1172/2	E. hirae	Blue mussel	2016	Trøndelag		0.5	0.5	1	0.5	0.5	4	32	512	1	2	64	1	0.06	0.5	0.5	0.25	Mytilus edulis	2016-07-25	2016-07-26
2016-1198/2	E. hirae	Blue mussel	2016	Nordland		0.5	0.5	1	1	1	4	32	512	2	1	32	0.5	0.06	0.5	1	0.25	Mytilus edulis	2016-08-01	2016-08-02
2016-1240	E. hirae	Blue mussel	2016	Vestland		0.5	0.5	0.5	0.5	0.5	4	32	512	2	1	64	2	0.06	0.5	0.5	0.25	Mytilus edulis	2016-08-15	2016-08-16
2016-1244/1	E. hirae	Blue mussel	2016	Trøndelag		0.5	0.25	0.5	0.5	1	4	32	512	4	1	64	0.5	0.12	0.5	1	0.25	Mytilus edulis	2016-08-15	2016-08-16
2016-1248	E. hirae	Blue mussel	2016	Trøndelag		0.5	0.5	1	0.5	0.5	4	32	512	2	1	32	2	0.12	0.5	1	0.12	Mytilus edulis	2016-08-15	2016-08-16
2016-1250	E. hirae	Blue mussel	2016	Rogaland		0.25	0.25	0.5	1	2	4	32	512	1	1	64	2	0.06	0.5	0.5	0.25	Mytilus edulis	2016-08-15	2016-08-16
2016-1252	E. hirae	Blue mussel	2016	Trøndelag		1	1	1	1	1	4	32	512	1	1	32	4	0.12	0.5	1	0.06	Mytilus edulis	2016-08-15	2016-08-16
2016-1256	E. hirae	Blue mussel	2016	Trøndelag		0.5	0.5	0.5	0.5	0.5	4	32	512	2	1	32	2	0.12	0.5	1	0.25	Mytilus edulis	2016-08-15	2016-08-16
2016-1291	E. hirae	Blue mussel	2016	Trøndelag		0.5	0.25	0.5	0.5	2	4	32	512	2	1	32	2	0.12	0.5	1	0.5	Mytilus edulis	2016-08-22	2016-08-23
2016-1370	E. hirae	Blue mussel	2016	Nordland		0.25	0.25	0.5	0.5	2	4	32	512	2	1	64	0.5	0.06	0.5	1	0.12	Mytilus edulis	2016-09-05	2016-09-06
2016-1378	E. hirae	Blue mussel	2016	Trøndelag		0.5	0.5	1	0.5	0.5	4	32	512	2	1	32	2	0.12	0.5	1	0.12	Mytilus edulis	2016-09-05	2016-09-06
2016-1395	E. hirae	Blue mussel	2016	Vestland		0.25	0.25	0.25	0.5	0.5	4	32	512	2	1	64	2	0.12	0.5	0.5	0.06	Mytilus edulis	2016-09-12	2016-09-13
2016-1396	E. hirae	Blue mussel	2016	Trøndelag		0.25	0.5	1	1	1	4	32	512	1	1	64	2	0.06	0.5	1	0.25	Mytilus edulis	2016-09-12	2016-09-13
2016-1398	E. hirae	Blue mussel	2016	Trøndelag		0.5	0.5	1	0.5	0.5	4	32	512	2	1	64	1	0.06	0.5	1	0.12	Mytilus edulis	2016-09-12	2016-09-13
2016-1400	E. hirae	Blue mussel	2016	Trøndelag		0.5	0.5	0.5	1	1	4	32	512	2	1	64	0.5	0.06	0.5	1	0.25	Mytilus edulis	2016-09-12	2016-09-13
2016-201	E. hirae	Blue mussel	2016	Vestland		0.25	0.25	0.25	0.5	0.5	4	32	512	0.5	1	64	0.5	0.06	0.5	1	0.12	Mytilus edulis	2016-02-15	2016-02-15
2016-202	E. hirae	Blue mussel	2016	Vestland		0.25	0.25	0.25	0.5	1	4	32	512	0.5	1	64	0.5	0.06	0.5	1	0.12	Mytilus edulis	2016-02-15	2016-02-15
2016-366	E. hirae	Blue mussel	2016	Trøndelag		0.5	1	2	1	1	4	32	512	4	2	64	2	0.12	0.5	1	0.25	Mytilus edulis	2016-03-07	2016-03-08
2016-368	E. hirae	Blue mussel	2016	Troms		0.25	0.25	0.25	0.5	0.5	4	32	512	0.5	1	32	2	0.06	0.5	0.25	0.5	Mytilus edulis	2016-03-07	2016-03-08
2016-373	E. hirae	Blue mussel	2016	Rogaland		0.5	0.5	0.5	2	1	4	32	512	2	2	64	2	0.12	0.5	0.5	0.25	Mytilus edulis	2016-03-07	2016-03-08
2016-379	E. hirae	Blue mussel	2016	Trøndelag		0.5	0.5	1	1	1	4	32	512	4	2	64	2	0.25	0.5	1	0.25	Mytilus edulis	2016-03-07	2016-03-08
2016-500	E. hirae	Blue mussel	2016	Trøndelag		0.25	0.25	0.25	0.5	0.5	4	32	512	0.5	1	64	2	0.25	0.5	0.5	0.25	Mytilus edulis	2016-03-29	2016-03-30
2016-505	E. hirae	Blue mussel	2016	Trøndelag		0.25	0.25	0.25	0.5	1	4	32	512	1	2	64	2	0.06	0.5	0.5	0.25	Mytilus edulis	2016-03-29	2016-03-30
2016-534	E. hirae	Blue mussel	2016	Nordland		0.25	0.25	0.25	0.5	0.5	4	32	512	0.5	2	64	0.5	0.06	0.5	1	0.12	Mytilus edulis	2016-04-04	2016-04-05
2016-558	E. hirae	Blue mussel	2016	Rogaland		0.25	0.25	0.25	0.5	0.5	4	32	512	1	1	64	0.25	0.06	0.5	0.5	0.25	Mytilus edulis	2016-04-11	2016-04-12
2016-564/1	E. hirae	Blue mussel	2016	Trøndelag		0.25	0.25	0.25	0.5	0.5	4	32	512	0.5	1	64	0.5	0.12	0.5	1	0.25	Mytilus edulis	2016-04-11	2016-04-12
2016-630	E. hirae	Blue mussel	2016	Agder		0.5	0.5	1	0.5	1	4	32	512	4	2	64	2	0.12	0.5	0.5	0.25	Mytilus edulis	2016-04-18	2016-04-19
2016-637	E. hirae	Blue mussel	2016	Trøndelag		0.25	0.25	0.25	0.5	1	4	32	512	1	2	64	4	0.06	0.5	0.5	0.06	Mytilus edulis	2016-04-18	2016-04-19
2016-639	E. hirae	Blue mussel	2016	Trøndelag		0.25	0.25	0.25	0.5	0.5	4	32	512	0.5	2	32	2	0.06	0.5	0.5	0.25	Mytilus edulis	2016-04-18	2016-04-19
2016-649	E. hirae	Blue mussel	2016	Rogaland		0.25	0.25	0.25	0.5	0.5	4	32	512	1	2	64	2	0.06	0.5	1	0.06	Mytilus edulis	2016-04-19	2016-04-20
2016-683	E. hirae	Blue mussel	2016	Trøndelag		0.5	0.5	1	0.5	0.5	4	32	512	4	2	64	2	0.06	0.5	1	0.25	Mytilus edulis	2016-04-25	2016-04-26
2016-720	E. hirae	Blue mussel	2016	Troms		0.5	0.5	1	0.5	0.5	4	32	512	2	2	64	2	0.06	0.5	1	0.25	Mytilus edulis	2016-05-09	2016-05-10
2016-810	E. hirae	Blue mussel	2016	Vestland		0.25	0.25	0.25	0.5	0.5	4	32	512	0.5	1	64	0.5	0.06	0.5	0.5	0.25	Mytilus edulis	2016-05-23	2016-05-24
2016-814	E. hirae	Blue mussel	2016	Rogaland		0.5	1	0.5	0.5	0.5	4	32	512	2	1	64	2	0.06	0.5	0.5	0.25	Mytilus edulis	2016-05-23	2016-05-24
2016-815	E. hirae	Horse mussel	2016	Rogaland		0.5	1	1	0.5	0.5	4	32	512	2	2	64	2	0.06	0.5	0.5	0.25	Modiolus modiolus	2016-05-23	2016-05-24
2016-829	E. hirae	Blue mussel	2016	Trøndelag		0.25	0.25	0.25	0.5	0.5	4	32	512	0.5	1	32	2	0.06	0.5	0.5	0.25	Mytilus edulis	2016-05-23	2016-05-25
2016-830	E. hirae	Blue mussel	2016	Trøndelag		1	1	1	1	1	4	32	512	4	2	32	4	0.06	0.5	0.5	0.25	Mytilus edulis	2016-05-23	2016-05-25
2016-831	E. hirae	Blue mussel	2016	Trøndelag		1	1	2	0.5	0.5	4	32	512	4	1	32	1	0.06	0.5	0.5	0.25	Mytilus edulis	2016-05-23	2016-05-25
2016-835	E. hirae	Blue mussel	2016	Agder		0.5	0.5	1	0.5	0.5	4	32	512	2	1	64	2	0.06	0.5	0.5	0.25	Mytilus edulis	2016-05-23	2016-05-25
2016-836	E. hirae	Blue mussel	2016	Trøndelag		1	0.5	1	1	1	4	32	512	4	1	64	1	0.06	0.5	0.5	0.25	Mytilus edulis	2016-05-23	2016-05-25
2016-874	E. hirae	Blue mussel	2016	Agder		0.5	0.5	1	0.5	1	4	32	512	4	2	32	1	0.06	0.5	1	0.25	Mytilus edulis	2016-05-30	2016-05-31
2016-882/1	E. hirae	Blue mussel	2016	Trøndelag		0.25	0.25	1	0.5	0.5	4	32	512	2	1	64	0.25	0.06	0.5	0.5	0.06	Mytilus edulis	2016-05-30	2016-06-01
2016-882/2	E. hirae	Blue mussel	2016	Trøndelag		0.25	0.5	0.25	0.5	0.5	4	32	512	2	2	64	0.5	0.12	0.5	1	0.12	Mytilus edulis	2016-05-30	2016-06-01
2016-921	E. hirae	European flat oyster	2016	Vestland		0.25	0.5	0.5	0.5	0.5	4	32	512	4	2	64	2	0.06	0.5	1	0.25	Ostrea edulis	2016-06-06	2016-06-07
2016-923	E. hirae	European flat oyster	2016	Vestland		0.5	1	1	0.5	0.5	4	32	512	4	2	32	1	0.06	0.5	0.5	0.25	Ostrea edulis	2016-06-06	2016-06-07
2016-942/1	E. hirae	Blue mussel	2016	Trøndelag		0.5	0.5	1	0.5	0.5	4	32	512	2	1	32	0.5	0.06	0.5	1	0.25	Mytilus edulis	2016-06-13	2016-06-14
2016-942/2	E. hirae	Blue mussel	2016	Trøndelag		1	0.5	1	0.5	0.5	4	32	512	2	1	32	0.5	0.12	0.5	1	0.25	Mytilus edulis	2016-06-13	2016-06-14
2016-944	E. hirae	Blue mussel	2016	Trøndelag		0.5	0.5	1	1	1	4	32	512	4	2	64	0.5	0.06	0.5	1	0.25	Mytilus edulis	2016-06-13	2016-06-14
2016-945/2	E. hirae	Blue mussel	2016	Trøndelag		0.25	0.25	0.25	0.5	0.5	4	32	512	0.5	2	64	2	0.06	0.5	0.5	0.25	Mytilus edulis	2016-06-13	2016-06-14
2016-954/1	E. hirae	Blue mussel	2016	Troms		0.5	0.5	1	0.5	0.5	4	32	512	2	1	32	2	0.06	0.5	0.5	0.25	Mytilus edulis	2016-06-13	2016-06-15
2016-954/2	E. hirae	Blue mussel	2016	Troms		0.5	0.5	0.5	0.5	0.5	4	32	512	2	1	32	2	0.12	0.5	1	0.25	Mytilus edulis	2016-06-13	2016-06-15
2020-1123/4	E. hirae	Blue mussel	2020	Nordland		0.5	0.5	1	0.5	0.5	4	32	512	2	1	64	1	0.12	0.5	1	0.25	Mytilus edulis	2020-07-20	2020-07-22
2020-1129/2	E. hirae	Blue mussel	2020	Trøndelag		0.5	0.5	1	0.5	1	4	32	512	4	1	32	2	0.06	0.5	0.5	0.12	Mytilus edulis	2020-07-20	2020-07-22
2020-1129/4	E. hirae	Blue mussel	2020	Trøndelag		0.5	1	1	0.5	1	4	32	512	4	1	64	2	0.12	0.5	1	0.25	Mytilus edulis	2020-07-20	2020-07-22
2020-113/1	E. hirae	Great scallop	2020	Nordland		0.25	0.25	0.5	1	0.5	4	32	512	1	1	64	1	0.12	0.5	0.5	0.25	Pecten maximus	2020-02-02	2020-02-04
2020-1145/1	E. hirae	Great scallop	2020	Rogaland		0.5	0.5	2	0.5	0.5	4	32	512	2	1	64	1	0.06	0.5	0.5	0.25	Pecten maximus	2020-07-27	2020-07-28
2020-1145/2	E. hirae	Great scallop	2020	Rogaland		0.25	0.25	0.5	0.5	0.5	4	32	512	1	1	32	2	0.12	0.5	1	0.12	Pecten maximus	2020-07-27	2020-07-28
2020-1145/3	E. hirae	Great scallop	2020	Rogaland		0.25	0.25	0.25	0.5	0.5	4	32	512	1	1	32	2	0.06	0.5	1	0.12	Pecten maximus	2020-07-27	2020-07-28
2020-1145/4	E. hirae	Great scallop	2020	Rogaland		0.25	0.25	1	0.5	0.5	4	32	512	1	1	32	2	0.06	0.5	0.5	0.12	Pecten maximus	2020-07-27	2020-07-28
2020-230/2	E. hirae	Blue mussel	2020	Nordland		0.5	0.5	1	0.5	0.5	4	32	512	2	2	64	1	0.06	0.5	0.5	0.25	Mytilus edulis	2020-02-17	2020-02-18
2020-232/2	E. hirae	Blue mussel	2020	Nordland		1	0.5	1	0.5	0.5	4	32	512	2	2	32	2	0.06	0.5	1	0.25	Mytilus edulis	2020-02-17	2020-02-18
2020-233	E. hirae	Blue mussel	2020	Nordland		0.25	0.5	2	1	1	4	32	512	2	2	64	2	0.06	0.5	0.5	0.12	Mytilus edulis	2020-02-17	2020-02-18
2020-237/1	E. hirae	Blue mussel	2020	Nordland		0.25	0.25	0.25	0.5	0.5	4	32	512	0.5	1	32	1	0.12	0.5	1	0.12	Mytilus edulis	2020-02-17	2020-02-18
2020-237/3	E. hirae	Blue mussel	2020	Nordland		0.25	0.25	0.25	0.5	0.5	4	32	512	0.5	1	64	1	0.06	0.5	1	0.12	Mytilus edulis	2020-02-17	2020-02-18
2020-237/6	E. hirae	Blue mussel	2020	Nordland		0.25	0.25	0.25	0.5	0.5	4	32	512	0.5	1	64	0.5	0.06	0.5	1	0.25	Mytilus edulis	2020-02-17	2020-02-18
2020-237/8	E. hirae	Blue mussel	2020	Nordland		8	4	8	0.5	0.5	4	32	1024	16	2	64	2	0.06	0.5	1	0.12	Mytilus edulis	2020-02-17	2020-02-18
2020-270	E. hirae	Cockle	2020	Agder		0.5	0.5	1	0.5	0.5	4	32	512	4	1	64	2	0.06	0.5	1	0.25	Cardiidae	2020-02-24	2020-02-25
2020-275/3	E. hirae	Blue mussel	2020	Nordland		0.25	0.5	1	0.5	0.5	4	32	512	2	1	32	2	0.06	0.5	1	0.25	Mytilus edulis	2020-02-24	2020-02-25
2020-312/2	E. hirae	Blue mussel	2020	Trøndelag		0.5	0.5	0.5	1	1	4	32	512	2	2	32	2	0.12	0.5	1	0.25	Mytilus edulis	2020-03-02	2020-03-03
2020-312/5	E. hirae	Blue mussel	2020	Trøndelag		0.25	0.25	0.25	0.5	0.5	4	32	512	0.5	2	64	2	0.06	0.5	0.5	0.25	Mytilus edulis	2020-03-02	2020-03-03
2020-312/6	E. hirae	Blue mussel	2020	Trøndelag		0.25	0.25	0.25	0.5	1	4	32	512	0.5	2	64	2	0.12	0.5	0.5	0.25	Mytilus edulis	2020-03-02	2020-03-03
2020-315	E. hirae	Blue mussel	2020	Vestland		0.25	0.25	0.5	2	0.5	4	32	512	1	2	64	1	0.12	0.5	1	0.25	Mytilus edulis	2020-03-02	2020-03-03
2020-317/4	E. hirae	European flat oyster	2020	Vestland		0.25	0.25	0.25	0.5	0.5	4	32	512	1	1	64	2	0.06	0.5	1	0.12	Ostrea edulis	2020-03-02	2020-03-03
2020-318	E. hirae	Blue mussel	2020	Trøndelag		0.25	0.25	0.25	0.5	0.5	4	32	512	0.5	2	64	2	0.06	0.5	0.5	0.25	Mytilus edulis	2020-03-02	2020-03-03
2020-331/7	E. hirae	Blue mussel	2020	Agder		0.5	0.5	0.5	1	1	4	32	512	1	1	64	2	0.06	0.5	0.5	0.25	Mytilus edulis	2020-03-02	2020-03-03
2020-369	E. hirae	European flat oyster	2020	Vestland		0.25	0.25	0.25	0.5	0.5	4	32	512	0.5	1	64	2	0.06	0.5	0.5	0.06	Ostrea edulis	2020-03-09	2020-03-10
2020-371	E. hirae	Blue mussel	2020	Vestland		0.5	0.5	1	1	1	4	32	512	2	2	64	2	0.06	0.5	0.5	0.25	Mytilus edulis	2020-03-09	2020-03-10
2020-374/2	E. hirae	Blue mussel	2020	Trøndelag		0.5	0.5	0.5	0.5	0.5	4	32	512	2	1	64	2	0.06	0.5	0.5	0.12	Mytilus edulis	2020-03-09	2020-03-10
2020-376	E. hirae	Blue mussel	2020	Trøndelag		0.5	0.5	0.5	1	1	4	32	512	4	2	64	2	0.12	0.5	1	0.25	Mytilus edulis	2020-03-09	2020-03-10
2020-519/1	E. hirae	Blue mussel	2020	Troms		0.25	0.25	0.25	1	0.5	4	32	512	0.5	1	32	2	0.06	0.5	0.25	0.5	Mytilus edulis	2020-04-20	2020-04-21
2020-521/2	E. hirae	Blue mussel	2020	Nordland		0.25	0.25	0.25	1	1	4	32	512	1	1	32	2	0.06	0.5	0.5	0.5	Mytilus edulis	2020-04-20	2020-04-21
2020-634/1	E. hirae	Blue mussel	2020	Trøndelag		0.5	0.5	0.5	1	2	4	32	512	4	2	64	2	0.06	0.5	0.5	0.12	Mytilus edulis	2020-05-04	2020-05-05
2020-634/3	E. hirae	Blue mussel	2020	Trøndelag		0.25	0.25	0.25	0.5	1	4	32	512	2	1	64	2	0.12	0.5	0.5	0.12	Mytilus edulis	2020-05-04	2020-05-05
2020-634/4	E. hirae	Blue mussel	2020	Trøndelag		0.5	0.25	0.25	0.5	1	4	32	512	4	1	64	2	0.06	0.5	0.5	0.12	Mytilus edulis	2020-05-04	2020-05-05
2020-634/5	E. hirae	Blue mussel	2020	Trøndelag		0.5	0.5	0.5	1	1	4	32	512	2	2	64	2	0.12	0.5	0.5	0.12	Mytilus edulis	2020-05-04	2020-05-05
2020-635/4	E. hirae	Blue mussel	2020	Trøndelag		0.25	0.25	0.25	0.5	0.5	4	32	512	0.5	1	64	1	0.06	0.5	1	0.5	Mytilus edulis	2020-05-04	2020-05-05
2020-635/5	E. hirae	Blue mussel	2020	Trøndelag		0.5	0.5	0.5	0.5	0.5	4	32	512	2	2	64	2	0.06	0.5	0.5	0.12	Mytilus edulis	2020-05-04	2020-05-05
2020-66/1	E. hirae	Blue mussel	2020	Nordland		0.25	0.25	0.25	0.5	0.5	4	32	512	0.5	1	64	0.5	0.06	0.5	0.5	0.12	Mytilus edulis	2020-01-19	2020-01-21
2020-66/3	E. hirae	Blue mussel	2020	Nordland		0.25	0.25	0.25	0.5	0.5	4	32	512	1	1	32	2	0.12	0.5	1	0.12	Mytilus edulis	2020-01-19	2020-01-21
2020-66/4	E. hirae	Blue mussel	2020	Nordland		0.5	0.25	1	0.5	0.5	4	32	512	4	1	64	2	0.12	0.5	0.5	0.12	Mytilus edulis	2020-01-19	2020-01-21
2020-66/5	E. hirae	Blue mussel	2020	Nordland		1	0.25	0.25	0.5	0.5	4	32	512	1	1	64	2	0.25	0.5	0.5	0.25	Mytilus edulis	2020-01-19	2020-01-21
2020-66/6	E. hirae	Blue mussel	2020	Nordland		0.25	0.25	0.25	0.5	0.5	4	32	512	0.5	1	64	2	0.12	0.5	0.5	0.06	Mytilus edulis	2020-01-19	2020-01-21
2020-66/8	E. hirae	Blue mussel	2020	Nordland		0.25	0.25	0.25	0.5	0.5	4	32	512	0.5	1	64	2	0.06	0.5	0.5	0.12	Mytilus edulis	2020-01-19	2020-01-21
2020-725	E. hirae	Blue mussel	2020	Trøndelag		0.5	0.5	0.5	1	1	4	32	512	4	2	64	0.5	0.12	0.5	1	0.12	Mytilus edulis	2020-05-18	2020-05-20
2020-744/1	E. hirae	Great scallop	2020	Rogaland		0.5	0.5	0.5	0.5	0.5	4	32	512	2	2	64	1	0.06	0.5	0.5	0.25	Pecten maximus	2020-05-25	2020-05-26
2020-748	E. hirae	Blue mussel	2020	Trøndelag		0.5	0.5	0.5	1	1	4	32	512	4	2	32	2	0.06	0.5	1	0.25	Mytilus edulis	2020-05-25	2020-05-26
2020-755/1	E. hirae	Blue mussel	2020	Trøndelag		0.25	0.25	0.25	1	0.5	4	32	512	4	1	64	2	0.06	0.5	0.5	0.5	Mytilus edulis	2020-05-25	2020-05-26
2020-756/1	E. hirae	Blue mussel	2020	Trøndelag		0.5	0.5	0.5	1	1	4	32	512	4	2	64	4	0.06	0.5	0.5	0.25	Mytilus edulis	2020-05-25	2020-05-26
2020-756/2	E. hirae	Blue mussel	2020	Trøndelag		0.25	0.5	0.5	1	1	4	32	512	2	2	64	2	0.12	0.5	0.5	0.25	Mytilus edulis	2020-05-25	2020-05-26
2016-1064/1	E. mundtii	Blue mussel	2016	Rogaland		0.25	0.25	0.25	1	1	4	32	512	0.5	2	32	1	0.06	0.5	0.5	0.015	Mytilus edulis	2016-06-27	2016-06-28
2020-1129/7	E. mundtii	Blue mussel	2020	Trøndelag		0.25	0.25	0.25	1	1	4	32	512	0.5	1	32	2	0.12	0.5	0.5	0.015	Mytilus edulis	2020-07-20	2020-07-22
2020-983/1	E. mundtii	Blue mussel	2020	Vestland		0.25	0.25	0.25	1	1	4	32	512	0.5	2	32	1	0.06	0.5	0.5	0.015	Mytilus edulis	2020-06-22	2020-06-23
2016-1402	E. thailandicus	Blue mussel	2016	Nordland		0.5	0.5	0.5	2	2	8	32	512	2	2	64	2	0.06	0.5	1	0.25	Mytilus edulis	2016-09-12	2016-09-13
2020-1013/1	E. thailandicus	Blue mussel	2020	Vestland		0.25	0.25	0.25	1	1	4	32	512	0.5	1	64	2	0.06	0.5	0.5	0.015	Mytilus edulis	2020-06-29	2020-06-30
2020-1013/3	E. thailandicus	Blue mussel	2020	Vestland		0.25	0.25	0.25	2	2	4	32	512	2	1	64	2	0.06	0.5	0.5	0.03	Mytilus edulis	2020-06-29	2020-06-30
2020-1126/4	E. thailandicus	Blue mussel	2020	Nordland		1	1	2	2	2	4	32	512	2	1	32	8	0.06	0.5	1	0.25	Mytilus edulis	2020-07-19	2020-07-22
2020-752	E. villorum	Blue mussel	2020	Trøndelag		0.25	0.25	0.25	0.5	0.5	4	32	512	2	1	64	2	0.06	0.5	0.5	0.12	Mytilus edulis	2020-05-25	2020-05-26

## Sheet: Supplementary Table 4
Supplementary table 4. Metadata for 148 sequenced E. faecium
Isolate number	Species	WGS location	X (Ø - Longitude)	Y (N - Latitude)	Sales control	Same batch sample	Tromsø ID	Source	Clade ParSNP	ST	Cluster	Year	County	Country	From bivalve species	Vancomycin_res	van_gene	Ampicillin_res	Gentamicin_res	Linezolid_res
2016-1031/1	E. faecium	Oslo	10.0897	64.0686				Marine	B	361	1901	2016	Trøndelag	NOR	Blue mussel	No	None	No	No	No
2016-1032	E. faecium	Tromsø	10.0714	64.1325			51501847	Marine	A2	738		2016	Trøndelag	NOR	Blue mussel	No	None	No	No	No
2016-1033/2	E. faecium	Tromsø	10.2417	64.0336			51501848	Marine	A2	738		2016	Trøndelag	NOR	Blue mussel	No	None	No	No	No
2016-1034/2	E. faecium	Tromsø	10.0728	63.9231			51501849	Marine	A2	1931		2016	Trøndelag	NOR	Blue mussel	No	None	No	No	No
2016-1042/1	E. faecium	Tromsø	11.3978	64.6089			51505135	Marine	A2	123		2016	Trøndelag	NOR	Blue mussel	No	None	No	No	No
2016-1063/1	E. faecium	Oslo	5.24016	59.5047				Marine	B	580	5402	2016	Vestland	NOR	European flat oyster	No	None	No	No	No
2016-1063/3	E. faecium	Tromsø	5.24016	59.5047			51501850	Marine	A2	123		2016	Vestland	NOR	European flat oyster	No	None	No	No	No
2016-1069/1	E. faecium	Tromsø	5.53583	59.28			51501851	Marine	A2	640		2016	Rogaland	NOR	Great scallop	No	None	No	No	No
2016-1072/1	E. faecium	Oslo	10.1908	63.7994				Marine	B	96	5300	2016	Trøndelag	NOR	Blue mussel	No	None	No	No	No
2016-1076/1	E. faecium	Oslo	11.1769	63.9692				Marine	A2	2066		2016	Trøndelag	NOR	Blue mussel	No	None	No	No	No
2016-1098	E. faecium	Oslo	12.3028	65.2536				Marine	A2	22	6052	2016	Nordland	NOR	Blue mussel	No	None	No	No	No
2016-1129/1	E. faecium	Oslo	13.9214	68.4247				Marine	B	296	426	2016	Nordland	NOR	Blue mussel	No	None	No	No	No
2016-1129/2	E. faecium	Tromsø	13.9214	68.4247			51501852	Marine	A2	32	3613	2016	Nordland	NOR	Blue mussel	No	None	No	No	No
2016-1137	E. faecium	Tromsø	11.3978	64.6089			51501853	Marine	A2	2168		2016	Trøndelag	NOR	Blue mussel	No	None	No	No	No
2016-1167/1	E. faecium	Tromsø	5.24016	59.5047			51501854	Marine	A2	646	7013	2016	Vestland	NOR	European flat oyster	No	None	No	No	No
2016-1167/2	E. faecium	Tromsø	5.24016	59.5047			51501855	Marine	A2	646	7013	2016	Vestland	NOR	European flat oyster	No	None	No	No	No
2016-1168/1	E. faecium	Oslo	10.1908	63.7994				Marine	A2	22	6053	2016	Trøndelag	NOR	Blue mussel	No	None	No	No	No
2016-1176	E. faecium	Oslo	5.58722	60.4061				Marine	A2	2067		2016	Vestland	NOR	European flat oyster	No	None	No	No	No
2016-1177/1	E. faecium	Oslo	11.0472	64.0122				Marine	A2	2068		2016	Trøndelag	NOR	Blue mussel	No	None	No	No	No
2016-1198/1	E. faecium	Oslo	12.3028	65.2536				Marine	B	94		2016	Nordland	NOR	Blue mussel	No	None	No	No	No
2016-1201/2	E. faecium	Tromsø	11.1769	63.9692			51501856	Marine	A2	22		2016	Trøndelag	NOR	Blue mussel	No	None	No	No	No
2016-1211/1	E. faecium	Oslo	20.6358	69.9319				Marine	A2	29	6057	2016	Troms	NOR	Blue mussel	No	None	No	No	No
2016-1241	E. faecium	Tromsø	5.53583	59.28			51372001	Marine	A2	2007		2016	Rogaland	NOR	Great scallop	No	None	No	No	No
2016-1242	E. faecium	Tromsø	5.50722	59.2269			51501857	Marine	B	1206		2016	Rogaland	NOR	European flat oyster	No	None	No	No	No
2016-1290	E. faecium	Tromsø	11.4786	64.6703			51501858	Marine	A2	2169		2016	Trøndelag	NOR	Blue mussel	No	None	No	No	No
2016-1292	E. faecium	Tromsø	10.1908	63.7994			51501859	Marine	A2	2067		2016	Trøndelag	NOR	Blue mussel	No	None	No	No	No
2016-1295	E. faecium	Tromsø	11.0472	64.0122			51501860	Marine	A2	32		2016	Trøndelag	NOR	Blue mussel	No	None	No	No	No
2016-1296	E. faecium	Oslo	10.8244	64.0708				Marine	B	94	5414	2016	Trøndelag	NOR	Blue mussel	No	None	No	No	No
2016-1297	E. faecium	Tromsø	5.24016	59.5047			51501861	Marine	A2	22	4706	2016	Vestland	NOR	European flat oyster	No	None	No	No	No
2016-1331	E. faecium	Oslo	10.8244	64.0708				Marine	A2	22	6058	2016	Trøndelag	NOR	Blue mussel	No	None	No	No	No
2016-1375	E. faecium	Oslo	10.115	64.02				Marine	B	328		2016	Trøndelag	NOR	Blue mussel	No	None	No	No	No
2016-1399	E. faecium	Tromsø	10.01	64.0044			51501862	Marine	A2	2170		2016	Trøndelag	NOR	Blue mussel	No	None	No	No	No
2016-199	E. faecium	Oslo	5.24556	59.9353				Marine	B	1939		2016	Vestland	NOR	European flat oyster	No	None	No	No	No
2016-204	E. faecium	Oslo	5.58722	60.4061				Marine	B	328		2016	Vestland	NOR	Blue mussel	No	None	No	No	No
2016-260	E. faecium	Oslo	10.1903	64.0842				Marine	B	583	5342	2016	Trøndelag	NOR	Blue mussel	No	None	No	No	No
2016-261	E. faecium	Tromsø	10.0714	64.1325			51501863	Marine	B	361	1901	2016	Trøndelag	NOR	Blue mussel	No	None	No	No	No
2016-262	E. faecium	Tromsø	10.01	64.0044			51501864	Marine	A2	627		2016	Trøndelag	NOR	Blue mussel	No	None	No	No	No
2016-264	E. faecium	Tromsø	10.0728	63.9231			51501865	Marine	A2	1045		2016	Trøndelag	NOR	Blue mussel	No	None	No	No	No
2016-265	E. faecium	Tromsø	5.24016	59.5047			51501866	Marine	A2	70		2016	Vestland	NOR	European flat oyster	No	None	No	No	No
2016-319/1	E. faecium	Oslo	5.24016	59.5047				Marine	B	361		2016	Vestland	NOR	European flat oyster	No	None	No	No	No
2016-374	E. faecium	Oslo	5.50722	59.2269				Marine	B	39		2016	Rogaland	NOR	European flat oyster	No	None	No	No	No
2016-375	E. faecium	Oslo	10.2692	64.0028				Marine	A2	2065		2016	Trøndelag	NOR	Blue mussel	No	None	No	No	No
2016-376	E. faecium	Oslo	10.3553	63.9789				Marine	B	94	5277	2016	Trøndelag	NOR	Blue mussel	No	None	No	No	No
2016-439/1	E. faecium	Oslo	10.1822	63.1608	End product control			Marine	A2	22	6063	2016	Trøndelag	NOR	Great scallop	No	None	No	No	No
2016-441/1	E. faecium	Oslo	7.85	62.8358				Marine	A2	10		2016	Vestland	NOR	Blue mussel	No	None	No	No	No
2016-443/1	E. faecium	Oslo	5.24556	59.9353				Marine	B	328		2016	Vestland	NOR	European flat oyster	No	None	No	No	No
2016-444/1	E. faecium	Oslo	5.24556	59.9353				Marine	A2	123		2016	Vestland	NOR	Blue mussel	No	None	No	No	No
2016-504	E. faecium	Oslo	12.3028	65.2536				Marine	B	2074		2016	Nordland	NOR	Blue mussel	No	None	No	No	No
2016-506	E. faecium	Oslo	11.4956	64.2053				Marine	B	583	5342	2016	Trøndelag	NOR	Blue mussel	No	None	No	No	No
2016-507	E. faecium	Oslo	11.6517	64.7794				Marine	B	178		2016	Trøndelag	NOR	European flat oyster	No	None	No	No	No
2016-535	E. faecium	Oslo	5.24016	59.5047				Marine	B	94	5218	2016	Vestland	NOR	European flat oyster	No	None	No	No	No
2016-538	E. faecium	Oslo	13.3311	67.0972	End product control			Marine	A2	22	6053	2016	Nordland	NOR	Great scallop	No	None	No	No	No
2016-565	E. faecium	Oslo	11.255	64.6086				Marine	A2	644		2016	Trøndelag	NOR	Blue mussel	No	None	No	No	No
2016-566	E. faecium	Oslo	11.475	64.495				Marine	A2	22	6063	2016	Trøndelag	NOR	Blue mussel	No	None	No	No	No
2016-641	E. faecium	Oslo	5.00722	60.5342	End product control			Marine	A2	22	6070	2016	Vestland	NOR	Great scallop	No	None	No	No	No
2016-643	E. faecium	Oslo	5.00722	60.5342	End product control			Marine	A2	22	6071	2016	Vestland	NOR	Pullet carpet shell	No	None	No	No	No
2016-644	E. faecium	Tromsø	11.315	64.5944			51501867	Marine	A2	639		2016	Trøndelag	NOR	Blue mussel	No	None	No	No	No
2016-651	E. faecium	Tromsø	5.53583	59.28			51501868	Marine	A2	2171		2016	Rogaland	NOR	Great scallop	No	None	No	No	No
2016-678	E. faecium	Oslo	10.1908	63.7994				Marine	B	2069		2016	Trøndelag	NOR	Blue mussel	No	None	No	No	No
2016-685	E. faecium	Oslo	11.7625	64.6406				Marine	A2	2066		2016	Trøndelag	NOR	Blue mussel	No	None	No	No	No
2016-687	E. faecium	Oslo	8.65139	58.3869				Marine	A2	610		2016	Agder	NOR	Blue mussel	No	None	No	No	No
2016-725	E. faecium	Oslo	13.9214	68.4247				Marine	B	361	1901	2016	Nordland	NOR	Blue mussel	No	None	No	No	No
2016-729	E. faecium	Oslo	11.255	64.6086				Marine	A2	2071		2016	Trøndelag	NOR	Blue mussel	No	None	No	No	No
2016-731	E. faecium	Oslo	11.3978	64.6089				Marine	B	623		2016	Trøndelag	NOR	Blue mussel	No	None	No	No	No
2016-833	E. faecium	Tromsø	11.4956	64.2053	End product control		51501869	Marine	A2	671		2016	Trøndelag	NOR	Blue mussel	No	None	No	No	No
2016-873	E. faecium	Oslo	12.6996	67.7197				Marine	A2	12		2016	Agder	NOR	Blue mussel	No	None	No	No	No
2016-878	E. faecium	Tromsø	10.1908	63.7994			51501870	Marine	A2	32		2016	Trøndelag	NOR	Blue mussel	No	None	No	No	No
2019-1762	E. faecium	Oslo	5.5775	60.5717				Marine	A2	32	6082	2019	Vestland	NOR	Blue mussel	No	None	No	No	No
2019-1764	E. faecium	Oslo	5.50972	60.5958				Marine	B	296	426	2019	Vestland	NOR	Blue mussel	No	None	No	No	No
2019-1814	E. faecium	Oslo	7.23889	61.3644				Marine	B	361	1901	2019	Vestland	NOR	Blue mussel	No	None	No	No	No
2019-1911	E. faecium	Oslo	5.41805	60.2003				Marine	B	2072		2019	Vestland	NOR	Blue mussel	No	None	No	No	No
2019-2015/1	E. faecium	Tromsø	12.2728	65.3178			51503745	Marine	A2	301		2019	Nordland	NOR	Blue mussel	No	None	No	No	No
2019-2016/1	E. faecium	Tromsø	12.5625	65.2656			51503747	Marine	B	94		2019	Nordland	NOR	Blue mussel	No	None	No	No	No
2019-2057/1	E. faecium	Oslo	11.5339	64.6464				Marine	B	1205		2019	Trøndelag	NOR	Blue mussel	No	None	No	No	No
2019-2117	E. faecium	Tromsø	13.0367	66.0589			51503748	Marine	B	94		2019	Nordland	NOR	Blue mussel	No	None	No	No	No
2019-2120/2	E. faecium	Tromsø	8.86528	58.5308			51503749	Marine	B	834		2019	Agder	NOR	Blue mussel	No	None	No	No	No
2019-2186/1	E. faecium	Oslo	10.1903	64.0842				Marine	A2	22	6063	2019	Trøndelag	NOR	Blue mussel	No	None	No	No	No
2019-2186/2	E. faecium	Tromsø	10.1903	64.0842			51503750	Marine	B	328		2019	Trøndelag	NOR	Blue mussel	No	None	No	No	No
2019-2190	E. faecium	Oslo	12.5625	65.2656				Marine	A2	2065		2019	Nordland	NOR	Blue mussel	No	None	No	No	No
2019-2233	E. faecium	Oslo	5.58722	60.4061				Marine	A2	22	6058	2019	Vestland	NOR	European flat oyster	No	None	No	No	No
2019-2238	E. faecium	Oslo	7.23889	61.3644				Marine	B	94	5277	2019	Vestland	NOR	Blue mussel	No	None	No	No	No
2020-1100	E. faecium	Oslo	12.2728	65.3178				Marine	B	94		2020	Nordland	NOR	Blue mussel	No	None	No	No	No
2020-1104	E. faecium	Oslo	12.2008	65.0675				Marine	A2	1046		2020	Trøndelag	NOR	Blue mussel	No	None	No	No	No
2020-1119/1	E. faecium	Oslo	5.24556	59.9353				Marine	B	800	5461	2020	Vestland	NOR	European flat oyster	No	None	No	No	No
2020-1123/1	E. faecium	Tromsø	13.0367	66.0589			51503752	Marine	A2	10		2020	Nordland	NOR	Blue mussel	No	None	No	No	No
2020-1126/2	E. faecium	Tromsø	12.8294	66.0631			51503753	Marine	A2	2078		2020	Nordland	NOR	Blue mussel	No	None	No	No	No
2020-1129/3	E. faecium	Oslo	10.1908	63.7994				Marine	A2	1046	6069	2020	Trøndelag	NOR	Blue mussel	No	None	No	No	No
2020-1129/6	E. faecium	Tromsø	10.1908	63.7994			51503755	Marine	A2	2173	7010	2020	Trøndelag	NOR	Blue mussel	No	None	No	No	No
2020-1129/8	E. faecium	Tromsø	10.1908	63.7994			51503756	Marine	B	239	7012	2020	Trøndelag	NOR	Blue mussel	No	None	No	No	No
2020-113/2	E. faecium	Tromsø	15.4217	68.5978	End product control		51503757	Marine	A2	ST-Unknown	7008	2020	Nordland	NOR	Great scallop	No	None	No	No	No
2020-113/3	E. faecium	Tromsø	15.4217	68.5978	End product control		51503758	Marine	A2	ST-Unknown	7008	2020	Nordland	NOR	Great scallop	No	None	No	No	No
2020-235/1	E. faecium	Oslo	12.6967	65.7717				Marine	A2	22	6063	2020	Nordland	NOR	Blue mussel	No	None	No	No	No
2020-274/1	E. faecium	Tromsø	12.2656	65.2422			51503760	Marine	B	583		2020	Nordland	NOR	Blue mussel	No	None	No	No	No
2020-311/1	E. faecium	Oslo	5.00722	60.5342				Marine	A2	32	3613	2020	Vestland	NOR	Great scallop	No	None	No	No	No
2020-311/3	E. faecium	Tromsø	5.00722	60.5342			51503761	Marine	B	361	1901	2020	Vestland	NOR	Great scallop	No	None	No	No	No
2020-311/4	E. faecium	Tromsø	5.00722	60.5342			51505139	Marine	B	361	1901	2020	Vestland	NOR	Great scallop	No	None	No	No	No
2020-312/1	E. faecium	Oslo	10.1908	63.7994				Marine	A2	52	2138	2020	Trøndelag	NOR	Blue mussel	No	None	No	No	No
2020-312/3	E. faecium	Tromsø	10.1908	63.7994			51503762	Marine	A2	22	5173	2020	Trøndelag	NOR	Blue mussel	No	None	No	No	No
2020-317/1	E. faecium	Oslo	5.24016	59.5047				Marine	A2	32	6090	2020	Vestland	NOR	European flat oyster	No	None	No	No	No
2020-32/1	E. faecium	Oslo	12.2008	65.0675				Marine	B	218		2020	Nordland	NOR	Blue mussel	No	None	No	No	No
2020-324/1	E. faecium	Oslo	10.1903	64.0842				Marine	A2	2070	6091	2020	Trøndelag	NOR	Blue mussel	No	None	No	No	No
2020-324/2	E. faecium	Oslo	10.1903	64.0842				Marine	A2	437	6092	2020	Trøndelag	NOR	Blue mussel	No	None	No	No	No
2020-324/3	E. faecium	Oslo	10.1903	64.0842				Marine	A2	22	6063	2020	Trøndelag	NOR	Blue mussel	No	None	No	No	No
2020-324/4	E. faecium	Oslo	10.1903	64.0842				Marine	B	328	6094	2020	Trøndelag	NOR	Blue mussel	No	None	No	No	No
2020-324/5	E. faecium	Tromsø	10.1903	64.0842			51371998	Marine	B	1484	5611	2020	Trøndelag	NOR	Blue mussel	No	None	No	No	No
2020-324/6	E. faecium	Oslo	10.1903	64.0842				Marine	B	623	6095	2020	Trøndelag	NOR	Blue mussel	No	None	No	No	No
2020-324/7	E. faecium	Oslo	10.1903	64.0842				Marine	B	361	6083	2020	Trøndelag	NOR	Blue mussel	No	None	No	No	No
2020-325/1	E. faecium	Oslo	5.53583	59.28				Marine	B	328		2020	Rogaland	NOR	Great scallop	No	None	No	No	No
2020-331/2	E. faecium	Oslo	8.86528	58.5308				Marine	A2	644	6068	2020	Agder	NOR	Blue mussel	No	None	No	No	No
2020-331/3	E. faecium	Oslo	8.86528	58.5308				Marine	A2	22	6063	2020	Agder	NOR	Blue mussel	No	None	No	No	No
2020-331/4	E. faecium	Oslo	8.86528	58.5308				Marine	B	540	6099	2020	Agder	NOR	Blue mussel	No	None	No	No	No
2020-331/5	E. faecium	Oslo	8.86528	58.5308				Marine	B	328	6098	2020	Agder	NOR	Blue mussel	No	None	No	No	No
2020-331/6	E. faecium	Oslo	8.86528	58.5308				Marine	B	2075	6097	2020	Agder	NOR	Blue mussel	No	None	No	No	No
2020-332	E. faecium	Oslo	12.2008	65.0675				Marine	A2	22	6063	2020	Trøndelag	NOR	Blue mussel	No	None	No	No	No
2020-368	E. faecium	Tromsø	12.2567	65.2556	End product control		51503764	Marine	B	580	5402	2020	Trøndelag	NOR	Blue mussel	No	None	No	No	No
2020-370	E. faecium	Oslo	7.85	62.8358				Marine	A2	32	6101	2020	Vestland	NOR	Blue mussel	No	None	No	No	No
2020-374/1	E. faecium	Oslo	11.315	64.5944				Marine	A2	1865	6100	2020	Trøndelag	NOR	Blue mussel	No	None	No	No	No
2020-374/3	E. faecium	Tromsø	11.315	64.5944			51503765	Marine	B	94	7014	2020	Trøndelag	NOR	Blue mussel	No	None	No	No	No
2020-375/1	E. faecium	Oslo	11.3978	64.6089				Marine	B	94	6088	2020	Trøndelag	NOR	Blue mussel	No	None	No	No	No
2020-375/2	E. faecium	Tromsø	11.3978	64.6089			51503766	Marine	B	994	7015	2020	Trøndelag	NOR	Blue mussel	No	None	No	No	No
2020-519/2	E. faecium	Oslo	20.6358	69.9319				Marine	A2	506		2020	Troms	NOR	Blue mussel	No	None	No	No	No
2020-521/1	E. faecium	Oslo	12.2567	65.2556				Marine	B	361	1901	2020	Nordland	NOR	Blue mussel	No	None	No	No	No
2020-523	E. faecium	Tromsø	12.1006	65.2511			51371997	Marine	A1	80		2020	Nordland	NOR	Blue mussel	No	None	Yes	No	No
2020-533/1	E. faecium	Oslo	13.9214	68.4247				Marine	A2	581	6102	2020	Nordland	NOR	Blue mussel	No	None	No	No	No
2020-533/4	E. faecium	Oslo	13.9214	68.4247				Marine	B	583	6089	2020	Nordland	NOR	Blue mussel	No	None	No	No	No
2020-533/5	E. faecium	Oslo	13.9214	68.4247				Marine	B	685	6077	2020	Nordland	NOR	Blue mussel	No	None	No	No	No
2020-533/6	E. faecium	Oslo	13.9214	68.4247				Marine	B	178	6084	2020	Nordland	NOR	Blue mussel	No	None	No	No	No
2020-533/7	E. faecium	Oslo	13.9214	68.4247				Marine	A2	22	6063	2020	Nordland	NOR	Blue mussel	No	None	No	No	No
2020-634/2	E. faecium	Oslo	11.4672	64.7056				Marine	A2	214		2020	Trøndelag	NOR	Blue mussel	No	None	No	No	No
2020-635/1	E. faecium	Oslo	11.3978	64.6089				Marine	A2	22	6063	2020	Trøndelag	NOR	Blue mussel	No	None	No	No	No
2020-635/2	E. faecium	Tromsø	11.3978	64.6089			51505138	Marine	A2	2175	7011	2020	Trøndelag	NOR	Blue mussel	No	None	No	No	No
2020-66/2	E. faecium	Tromsø	13.0367	66.0589			51503767	Marine	B	361	1901	2020	Nordland	NOR	Blue mussel	No	None	No	No	No
2020-66/9	E. faecium	Tromsø	13.0367	66.0589			51503768	Marine	A2	159	7009	2020	Nordland	NOR	Blue mussel	No	None	No	No	No
2020-671/2	E. faecium	Oslo	12.2008	65.0675				Marine	A2	2076		2020	Trøndelag	NOR	Blue mussel	No	None	No	No	No
2020-680	E. faecium	Tromsø	8.86528	58.5308			51503769	Marine	A2	679		2020	Agder	NOR	Blue mussel	No	None	No	No	No
2020-699	E. faecium	Oslo	5.24016	59.5047				Marine	B	854		2020	Vestland	NOR	European flat oyster	No	None	No	No	No
2020-720	E. faecium	Oslo	11.6517	64.7794				Marine	A2	92		2020	Trøndelag	NOR	Blue mussel	No	None	No	No	No
2020-746	E. faecium	Oslo	10.8244	64.0708				Marine	B	361	6086	2020	Trøndelag	NOR	Blue mussel	No	None	No	No	No
2020-755/2	E. faecium	Oslo	11.6517	64.7794				Marine	B	2077	6087	2020	Trøndelag	NOR	Blue mussel	No	None	No	No	No
2020-755/3	E. faecium	Tromsø	11.6517	64.7794			51372002	Marine	A1	117	2505	2020	Trøndelag	NOR	Blue mussel	No	None	Yes	Yes	No
2020-756/3	E. faecium	Tromsø	11.4328	64.7183			51372003	Marine	A1	117	2505	2020	Trøndelag	NOR	Blue mussel	No	None	Yes	Yes	No
2020-855/1	E. faecium	Oslo	10.115	64.02				Marine	A2	22	6063	2020	Trøndelag	NOR	Blue mussel	No	None	No	No	No
2020-975/1	E. faecium	Oslo	11.5764	64.9381				Marine	A2	2078	6107	2020	Trøndelag	NOR	Blue mussel	No	None	No	No	No
2020-975/2	E. faecium	Tromsø	11.5764	64.9381			51371999	Marine	A2	2081	6108	2020	Trøndelag	NOR	Blue mussel	No	None	No	No	No
2020-978	E. faecium	Oslo	10.8244	64.0708				Marine	A2	22	6063	2020	Trøndelag	NOR	Blue mussel	No	None	No	No	No
2020-979/1	E. faecium	Oslo	10.1908	63.7994				Marine	A2	1236		2020	Trøndelag	NOR	Blue mussel	No	None	No	No	No
2020-989/1	E. faecium	Oslo	13.0367	66.0589		yes		Marine	B	289	5243	2020	Nordland	NOR	Blue mussel	No	None	No	No	No
2020-989/8	E. faecium	Tromsø	13.0367	66.0589		yes	51503770	Marine	A2	2078	6107	2020	Nordland	NOR	Blue mussel	No	None	No	No	No

## Sheet: Supplementary Table 6
Supplementary table 6. Attribute data.
accession	strain	organism	collected_by	collection_date	geo_loc_name	isolation_source	source_type	purpose_of_sampling	project_name	lat_lon	animal_env
SAMN36276561	2016-1031/1	Enterococcus faecium	Norwegian Institute of Marine Research, Bergen	2016	Norway: Trondelag	Blue mussel	Animal	Prevalence of enterococci in marine seafood organisms	Enterococci in marine bivalves from Norway	64.06861 N 10.08972 E	Marine
SAMN36276562	2016-1032	Enterococcus faecium	Norwegian Institute of Marine Research, Bergen	2016	Norway: Trondelag	Blue mussel	Animal	Prevalence of enterococci in marine seafood organisms	Enterococci in marine bivalves from Norway	64.1325 N 10.07139 E	Marine
SAMN36276563	2016-1033/2	Enterococcus faecium	Norwegian Institute of Marine Research, Bergen	2016	Norway: Trondelag	Blue mussel	Animal	Prevalence of enterococci in marine seafood organisms	Enterococci in marine bivalves from Norway	64.03361 N 10.24167 E	Marine
SAMN36276564	2016-1034/2	Enterococcus faecium	Norwegian Institute of Marine Research, Bergen	2016	Norway: Trondelag	Blue mussel	Animal	Prevalence of enterococci in marine seafood organisms	Enterococci in marine bivalves from Norway	63.92306 N 10.07278 E	Marine
SAMN36276565	2016-1042/1	Enterococcus faecium	Norwegian Institute of Marine Research, Bergen	2016	Norway: Trondelag	Blue mussel	Animal	Prevalence of enterococci in marine seafood organisms	Enterococci in marine bivalves from Norway	64.60889 N 11.39778 E	Marine
SAMN36276566	2016-1063/1	Enterococcus faecium	Norwegian Institute of Marine Research, Bergen	2016	Norway: Vestland	European flat oyster	Animal	Prevalence of enterococci in marine seafood organisms	Enterococci in marine bivalves from Norway	59.50472 N 5.24016 E	Marine
SAMN36276567	2016-1063/2	Enterococcus faecium	Norwegian Institute of Marine Research, Bergen	2016	Norway: Vestland	European flat oyster	Animal	Prevalence of enterococci in marine seafood organisms	Enterococci in marine bivalves from Norway	59.50472 N 5.24016 E	Marine
SAMN36276568	2016-1069/1	Enterococcus faecium	Norwegian Institute of Marine Research, Bergen	2016	Norway: Rogaland	Great scallop	Animal	Prevalence of enterococci in marine seafood organisms	Enterococci in marine bivalves from Norway	59.28 N 5.535833 E	Marine
SAMN36276569	2016-1072/1	Enterococcus faecium	Norwegian Institute of Marine Research, Bergen	2016	Norway: Trondelag	Blue mussel	Animal	Prevalence of enterococci in marine seafood organisms	Enterococci in marine bivalves from Norway	63.79944 N 10.19083 E	Marine
SAMN36276570	2016-1076/1	Enterococcus faecium	Norwegian Institute of Marine Research, Bergen	2016	Norway: Trondelag	Blue mussel	Animal	Prevalence of enterococci in marine seafood organisms	Enterococci in marine bivalves from Norway	63.96917 N 11.17694 E	Marine
SAMN36276571	2016-1098	Enterococcus faecium	Norwegian Institute of Marine Research, Bergen	2016	Norway: Nordland	Blue mussel	Animal	Prevalence of enterococci in marine seafood organisms	Enterococci in marine bivalves from Norway	65.25361 N 12.30278 E	Marine
SAMN36276572	2016-1129/1	Enterococcus faecium	Norwegian Institute of Marine Research, Bergen	2016	Norway: Nordland	Blue mussel	Animal	Prevalence of enterococci in marine seafood organisms	Enterococci in marine bivalves from Norway	68.42472 N 13.92139 E	Marine
SAMN36276573	2016-1129/2	Enterococcus faecium	Norwegian Institute of Marine Research, Bergen	2016	Norway: Nordland	Blue mussel	Animal	Prevalence of enterococci in marine seafood organisms	Enterococci in marine bivalves from Norway	68.42472 N 13.92139 E	Marine
SAMN36276574	2016-1137	Enterococcus faecium	Norwegian Institute of Marine Research, Bergen	2016	Norway: Trondelag	Blue mussel	Animal	Prevalence of enterococci in marine seafood organisms	Enterococci in marine bivalves from Norway	64.60889 N 11.39778 E	Marine
SAMN36276575	2016-1167/1	Enterococcus faecium	Norwegian Institute of Marine Research, Bergen	2016	Norway: Vestland	European flat oyster	Animal	Prevalence of enterococci in marine seafood organisms	Enterococci in marine bivalves from Norway	59.50472 N 5.24016 E	Marine
SAMN36276576	2016-1167/2	Enterococcus faecium	Norwegian Institute of Marine Research, Bergen	2016	Norway: Vestland	European flat oyster	Animal	Prevalence of enterococci in marine seafood organisms	Enterococci in marine bivalves from Norway	59.50472 N 5.24016 E	Marine
SAMN36276577	2016-1168/1	Enterococcus faecium	Norwegian Institute of Marine Research, Bergen	2016	Norway: Trondelag	Blue mussel	Animal	Prevalence of enterococci in marine seafood organisms	Enterococci in marine bivalves from Norway	63.79944 N 10.19083 E	Marine
SAMN36276578	2016-1176	Enterococcus faecium	Norwegian Institute of Marine Research, Bergen	2016	Norway: Vestland	European flat oyster	Animal	Prevalence of enterococci in marine seafood organisms	Enterococci in marine bivalves from Norway	60.40611 N 5.587222 E	Marine
SAMN36276579	2016-1177/1	Enterococcus faecium	Norwegian Institute of Marine Research, Bergen	2016	Norway: Trondelag	Blue mussel	Animal	Prevalence of enterococci in marine seafood organisms	Enterococci in marine bivalves from Norway	64.01222 N 11.04722 E	Marine
SAMN36276580	2016-1198/1	Enterococcus faecium	Norwegian Institute of Marine Research, Bergen	2016	Norway: Nordland	Blue mussel	Animal	Prevalence of enterococci in marine seafood organisms	Enterococci in marine bivalves from Norway	65.25361 N 12.30278 E	Marine
SAMN36276581	2016-1201/2	Enterococcus faecium	Norwegian Institute of Marine Research, Bergen	2016	Norway: Trondelag	Blue mussel	Animal	Prevalence of enterococci in marine seafood organisms	Enterococci in marine bivalves from Norway	63.96917 N 11.17694 E	Marine
SAMN36276582	2016-1211/1	Enterococcus faecium	Norwegian Institute of Marine Research, Bergen	2016	Norway: Troms & Finnmark	Blue mussel	Animal	Prevalence of enterococci in marine seafood organisms	Enterococci in marine bivalves from Norway	69.93194 N 20.63583 E	Marine
SAMN36276583	2016-1241	Enterococcus faecium	Norwegian Institute of Marine Research, Bergen	2016	Norway: Rogaland	Great scallop	Animal	Prevalence of enterococci in marine seafood organisms	Enterococci in marine bivalves from Norway	59.28 N 5.535833 E	Marine
SAMN36276584	2016-1242	Enterococcus faecium	Norwegian Institute of Marine Research, Bergen	2016	Norway: Rogaland	European flat oyster	Animal	Prevalence of enterococci in marine seafood organisms	Enterococci in marine bivalves from Norway	59.22694 N 5.507222 E	Marine
SAMN36276585	2016-1290	Enterococcus faecium	Norwegian Institute of Marine Research, Bergen	2016	Norway: Trondelag	Blue mussel	Animal	Prevalence of enterococci in marine seafood organisms	Enterococci in marine bivalves from Norway	64.67028 N 11.47861 E	Marine
SAMN36276586	2016-1292	Enterococcus faecium	Norwegian Institute of Marine Research, Bergen	2016	Norway: Trondelag	Blue mussel	Animal	Prevalence of enterococci in marine seafood organisms	Enterococci in marine bivalves from Norway	63.79944 N 10.19083 E	Marine
SAMN36276587	2016-1295	Enterococcus faecium	Norwegian Institute of Marine Research, Bergen	2016	Norway: Trondelag	Blue mussel	Animal	Prevalence of enterococci in marine seafood organisms	Enterococci in marine bivalves from Norway	64.01222 N 11.04722 E	Marine
SAMN36276588	2016-1296	Enterococcus faecium	Norwegian Institute of Marine Research, Bergen	2016	Norway: Trondelag	Blue mussel	Animal	Prevalence of enterococci in marine seafood organisms	Enterococci in marine bivalves from Norway	64.07083 N 10.82444 E	Marine
SAMN36276589	2016-1297	Enterococcus faecium	Norwegian Institute of Marine Research, Bergen	2016	Norway: Vestland	European flat oyster	Animal	Prevalence of enterococci in marine seafood organisms	Enterococci in marine bivalves from Norway	59.50472 N 5.24016 E	Marine
SAMN36276590	2016-1331	Enterococcus faecium	Norwegian Institute of Marine Research, Bergen	2016	Norway: Trondelag	Blue mussel	Animal	Prevalence of enterococci in marine seafood organisms	Enterococci in marine bivalves from Norway	64.07083 N 10.82444 E	Marine
SAMN36276591	2016-1375	Enterococcus faecium	Norwegian Institute of Marine Research, Bergen	2016	Norway: Trondelag	Blue mussel	Animal	Prevalence of enterococci in marine seafood organisms	Enterococci in marine bivalves from Norway	64.02 N 10.115 E	Marine
SAMN36276592	2016-1399	Enterococcus faecium	Norwegian Institute of Marine Research, Bergen	2016	Norway: Trondelag	Blue mussel	Animal	Prevalence of enterococci in marine seafood organisms	Enterococci in marine bivalves from Norway	64.00444 N 10.01 E	Marine
SAMN36276593	2016-199	Enterococcus faecium	Norwegian Institute of Marine Research, Bergen	2016	Norway: Vestland	European flat oyster	Animal	Prevalence of enterococci in marine seafood organisms	Enterococci in marine bivalves from Norway	59.93528 N 5.245556 E	Marine
SAMN36276594	2016-204	Enterococcus faecium	Norwegian Institute of Marine Research, Bergen	2016	Norway: Vestland	Blue mussel	Animal	Prevalence of enterococci in marine seafood organisms	Enterococci in marine bivalves from Norway	60.40611 N 5.587222 E	Marine
SAMN36276595	2016-260	Enterococcus faecium	Norwegian Institute of Marine Research, Bergen	2016	Norway: Trondelag	Blue mussel	Animal	Prevalence of enterococci in marine seafood organisms	Enterococci in marine bivalves from Norway	64.08417 N 10.19028 E	Marine
SAMN36276596	2016-261	Enterococcus faecium	Norwegian Institute of Marine Research, Bergen	2016	Norway: Trondelag	Blue mussel	Animal	Prevalence of enterococci in marine seafood organisms	Enterococci in marine bivalves from Norway	64.1325 N 10.07139 E	Marine
SAMN36276597	2016-262	Enterococcus faecium	Norwegian Institute of Marine Research, Bergen	2016	Norway: Trondelag	Blue mussel	Animal	Prevalence of enterococci in marine seafood organisms	Enterococci in marine bivalves from Norway	64.00444 N 10.01 E	Marine
SAMN36276598	2016-264	Enterococcus faecium	Norwegian Institute of Marine Research, Bergen	2016	Norway: Trondelag	Blue mussel	Animal	Prevalence of enterococci in marine seafood organisms	Enterococci in marine bivalves from Norway	63.92306 N 10.07278 E	Marine
SAMN36276599	2016-265	Enterococcus faecium	Norwegian Institute of Marine Research, Bergen	2016	Norway: Vestland	European flat oyster	Animal	Prevalence of enterococci in marine seafood organisms	Enterococci in marine bivalves from Norway	59.50472 N 5.24016 E	Marine
SAMN36276600	2016-319/1	Enterococcus faecium	Norwegian Institute of Marine Research, Bergen	2016	Norway: Vestland	European flat oyster	Animal	Prevalence of enterococci in marine seafood organisms	Enterococci in marine bivalves from Norway	59.50472 N 5.24016 E	Marine
SAMN36276601	2016-374	Enterococcus faecium	Norwegian Institute of Marine Research, Bergen	2016	Norway: Rogaland	European flat oyster	Animal	Prevalence of enterococci in marine seafood organisms	Enterococci in marine bivalves from Norway	59.22694 N 5.507222 E	Marine
SAMN36276602	2016-375	Enterococcus faecium	Norwegian Institute of Marine Research, Bergen	2016	Norway: Trondelag	Blue mussel	Animal	Prevalence of enterococci in marine seafood organisms	Enterococci in marine bivalves from Norway	64.00278 N 10.26917 E	Marine
SAMN36276603	2016-376	Enterococcus faecium	Norwegian Institute of Marine Research, Bergen	2016	Norway: Trondelag	Blue mussel	Animal	Prevalence of enterococci in marine seafood organisms	Enterococci in marine bivalves from Norway	63.97889 N 10.35528 E	Marine
SAMN36276604	2016-439/1	Enterococcus faecium	Norwegian Institute of Marine Research, Bergen	2016	Norway: Trondelag	Great scallop	Animal	Prevalence of enterococci in marine seafood organisms	Enterococci in marine bivalves from Norway	63.16083 N 10.18222 E	Marine
SAMN36276605	2016-441/1	Enterococcus faecium	Norwegian Institute of Marine Research, Bergen	2016	Norway: Vestland	Blue mussel	Animal	Prevalence of enterococci in marine seafood organisms	Enterococci in marine bivalves from Norway	62.83583 N 7.85 E	Marine
SAMN36276606	2016-443/1	Enterococcus faecium	Norwegian Institute of Marine Research, Bergen	2016	Norway: Vestland	European flat oyster	Animal	Prevalence of enterococci in marine seafood organisms	Enterococci in marine bivalves from Norway	59.93528 N 5.245556 E	Marine
SAMN36276607	2016-444/1	Enterococcus faecium	Norwegian Institute of Marine Research, Bergen	2016	Norway: Vestland	Blue mussel	Animal	Prevalence of enterococci in marine seafood organisms	Enterococci in marine bivalves from Norway	59.93528 N 5.245556 E	Marine
SAMN36276608	2016-504	Enterococcus faecium	Norwegian Institute of Marine Research, Bergen	2016	Norway: Nordland	Blue mussel	Animal	Prevalence of enterococci in marine seafood organisms	Enterococci in marine bivalves from Norway	65.25361 N 12.30278 E	Marine
SAMN36276609	2016-506	Enterococcus faecium	Norwegian Institute of Marine Research, Bergen	2016	Norway: Trondelag	Blue mussel	Animal	Prevalence of enterococci in marine seafood organisms	Enterococci in marine bivalves from Norway	64.20528 N 11.49556 E	Marine
SAMN36276610	2016-507	Enterococcus faecium	Norwegian Institute of Marine Research, Bergen	2016	Norway: Trondelag	European flat oyster	Animal	Prevalence of enterococci in marine seafood organisms	Enterococci in marine bivalves from Norway	64.77944 N 11.65167 E	Marine
SAMN36276611	2016-535	Enterococcus faecium	Norwegian Institute of Marine Research, Bergen	2016	Norway: Vestland	European flat oyster	Animal	Prevalence of enterococci in marine seafood organisms	Enterococci in marine bivalves from Norway	59.50472 N 5.24016 E	Marine
SAMN36276612	2016-538	Enterococcus faecium	Norwegian Institute of Marine Research, Bergen	2016	Norway: Nordland	Great scallop	Animal	Prevalence of enterococci in marine seafood organisms	Enterococci in marine bivalves from Norway	67.09722 N 13.33111 E	Marine
SAMN36276613	2016-565	Enterococcus faecium	Norwegian Institute of Marine Research, Bergen	2016	Norway: Trondelag	Blue mussel	Animal	Prevalence of enterococci in marine seafood organisms	Enterococci in marine bivalves from Norway	64.60861 N 11.255 E	Marine
SAMN36276614	2016-566	Enterococcus faecium	Norwegian Institute of Marine Research, Bergen	2016	Norway: Trondelag	Blue mussel	Animal	Prevalence of enterococci in marine seafood organisms	Enterococci in marine bivalves from Norway	64.495 N 11.475 E	Marine
SAMN36276615	2016-641	Enterococcus faecium	Norwegian Institute of Marine Research, Bergen	2016	Norway: Vestland	Great scallop	Animal	Prevalence of enterococci in marine seafood organisms	Enterococci in marine bivalves from Norway	60.53417 N 5.007222 E	Marine
SAMN36276616	2016-643	Enterococcus faecium	Norwegian Institute of Marine Research, Bergen	2016	Norway: Vestland	Pullet carpet shell	Animal	Prevalence of enterococci in marine seafood organisms	Enterococci in marine bivalves from Norway	60.53417 N 5.007222 E	Marine
SAMN36276617	2016-644	Enterococcus faecium	Norwegian Institute of Marine Research, Bergen	2016	Norway: Trondelag	Blue mussel	Animal	Prevalence of enterococci in marine seafood organisms	Enterococci in marine bivalves from Norway	64.59444 N 11.315 E	Marine
SAMN36276618	2016-651	Enterococcus faecium	Norwegian Institute of Marine Research, Bergen	2016	Norway: Rogaland	Great scallop	Animal	Prevalence of enterococci in marine seafood organisms	Enterococci in marine bivalves from Norway	59.28 N 5.535833 E	Marine
SAMN36276619	2016-678	Enterococcus faecium	Norwegian Institute of Marine Research, Bergen	2016	Norway: Trondelag	Blue mussel	Animal	Prevalence of enterococci in marine seafood organisms	Enterococci in marine bivalves from Norway	63.79944 N 10.19083 E	Marine
SAMN36276620	2016-685	Enterococcus faecium	Norwegian Institute of Marine Research, Bergen	2016	Norway: Trondelag	Blue mussel	Animal	Prevalence of enterococci in marine seafood organisms	Enterococci in marine bivalves from Norway	64.64056 N 11.7625 E	Marine
SAMN36276621	2016-687	Enterococcus faecium	Norwegian Institute of Marine Research, Bergen	2016	Norway: Agder	Blue mussel	Animal	Prevalence of enterococci in marine seafood organisms	Enterococci in marine bivalves from Norway	58.38694 N 8.651389 E	Marine
SAMN36276622	2016-725	Enterococcus faecium	Norwegian Institute of Marine Research, Bergen	2016	Norway: Nordland	Blue mussel	Animal	Prevalence of enterococci in marine seafood organisms	Enterococci in marine bivalves from Norway	68.42472 N 13.92139 E	Marine
SAMN36276623	2016-729	Enterococcus faecium	Norwegian Institute of Marine Research, Bergen	2016	Norway: Trondelag	Blue mussel	Animal	Prevalence of enterococci in marine seafood organisms	Enterococci in marine bivalves from Norway	64.60861 N 11.255 E	Marine
SAMN36276624	2016-731	Enterococcus faecium	Norwegian Institute of Marine Research, Bergen	2016	Norway: Trondelag	Blue mussel	Animal	Prevalence of enterococci in marine seafood organisms	Enterococci in marine bivalves from Norway	64.60889 N 11.39778 E	Marine
SAMN36276625	2016-833	Enterococcus faecium	Norwegian Institute of Marine Research, Bergen	2016	Norway: Trondelag	Blue mussel	Animal	Prevalence of enterococci in marine seafood organisms	Enterococci in marine bivalves from Norway	64.20528 N 11.49556 E	Marine
SAMN36276626	2016-873	Enterococcus faecium	Norwegian Institute of Marine Research, Bergen	2016	Norway: Agder	Blue mussel	Animal	Prevalence of enterococci in marine seafood organisms	Enterococci in marine bivalves from Norway	67.719725 N 12.6995855 E	Marine
SAMN36276627	2016-878	Enterococcus faecium	Norwegian Institute of Marine Research, Bergen	2016	Norway: Trondelag	Blue mussel	Animal	Prevalence of enterococci in marine seafood organisms	Enterococci in marine bivalves from Norway	63.79944 N 10.19083 E	Marine
SAMN36276628	2019-1762	Enterococcus faecium	Norwegian Institute of Marine Research, Bergen	2019	Norway: Vestland	Blue mussel	Animal	Prevalence of enterococci in marine seafood organisms	Enterococci in marine bivalves from Norway	60.57167 N 5.5775 E	Marine
SAMN36276629	2019-1764	Enterococcus faecium	Norwegian Institute of Marine Research, Bergen	2019	Norway: Vestland	Blue mussel	Animal	Prevalence of enterococci in marine seafood organisms	Enterococci in marine bivalves from Norway	60.59583 N 5.509722 E	Marine
SAMN36276630	2019-1814	Enterococcus faecium	Norwegian Institute of Marine Research, Bergen	2019	Norway: Vestland	Blue mussel	Animal	Prevalence of enterococci in marine seafood organisms	Enterococci in marine bivalves from Norway	61.36444 N 7.238889 E	Marine
SAMN36276631	2019-1911	Enterococcus faecium	Norwegian Institute of Marine Research, Bergen	2019	Norway: Vestland	Blue mussel	Animal	Prevalence of enterococci in marine seafood organisms	Enterococci in marine bivalves from Norway	60.20028 N 5.41805 E	Marine
SAMN36276632	2019-2015/1	Enterococcus faecium	Norwegian Institute of Marine Research, Bergen	2019	Norway: Nordland	Blue mussel	Animal	Prevalence of enterococci in marine seafood organisms	Enterococci in marine bivalves from Norway	65.31778 N 12.27278 E	Marine
SAMN36276633	2019-2016/1	Enterococcus faecium	Norwegian Institute of Marine Research, Bergen	2019	Norway: Nordland	Blue mussel	Animal	Prevalence of enterococci in marine seafood organisms	Enterococci in marine bivalves from Norway	65.26556 N 12.5625 E	Marine
SAMN36276634	2019-2057/1	Enterococcus faecium	Norwegian Institute of Marine Research, Bergen	2019	Norway: Trondelag	Blue mussel	Animal	Prevalence of enterococci in marine seafood organisms	Enterococci in marine bivalves from Norway	64.64639 N 11.53389 E	Marine
SAMN36276635	2019-2117	Enterococcus faecium	Norwegian Institute of Marine Research, Bergen	2019	Norway: Nordland	Blue mussel	Animal	Prevalence of enterococci in marine seafood organisms	Enterococci in marine bivalves from Norway	66.05889 N 13.03667 E	Marine
SAMN36276636	2019-2120/2	Enterococcus faecium	Norwegian Institute of Marine Research, Bergen	2019	Norway: Agder	Blue mussel	Animal	Prevalence of enterococci in marine seafood organisms	Enterococci in marine bivalves from Norway	58.53083 N 8.865278 E	Marine
SAMN36276637	2019-2186/1	Enterococcus faecium	Norwegian Institute of Marine Research, Bergen	2019	Norway: Trondelag	Blue mussel	Animal	Prevalence of enterococci in marine seafood organisms	Enterococci in marine bivalves from Norway	64.08417 N 10.19028 E	Marine
SAMN36276638	2019-2186/2	Enterococcus faecium	Norwegian Institute of Marine Research, Bergen	2019	Norway: Trondelag	Blue mussel	Animal	Prevalence of enterococci in marine seafood organisms	Enterococci in marine bivalves from Norway	64.08417 N 10.19028 E	Marine
SAMN36276639	2019-2190	Enterococcus faecium	Norwegian Institute of Marine Research, Bergen	2019	Norway: Nordland	Blue mussel	Animal	Prevalence of enterococci in marine seafood organisms	Enterococci in marine bivalves from Norway	65.26556 N 12.5625 E	Marine
SAMN36276640	2019-2233	Enterococcus faecium	Norwegian Institute of Marine Research, Bergen	2019	Norway: Vestland	European flat oyster	Animal	Prevalence of enterococci in marine seafood organisms	Enterococci in marine bivalves from Norway	60.40611 N 5.587222 E	Marine
SAMN36276641	2019-2238	Enterococcus faecium	Norwegian Institute of Marine Research, Bergen	2019	Norway: Vestland	Blue mussel	Animal	Prevalence of enterococci in marine seafood organisms	Enterococci in marine bivalves from Norway	61.36444 N 7.238889 E	Marine
SAMN36276642	2020-1100	Enterococcus faecium	Norwegian Institute of Marine Research, Bergen	2020	Norway: Nordland	Blue mussel	Animal	Prevalence of enterococci in marine seafood organisms	Enterococci in marine bivalves from Norway	65.31778 N 12.27278 E	Marine
SAMN36276643	2020-1104	Enterococcus faecium	Norwegian Institute of Marine Research, Bergen	2020	Norway: Trondelag	Blue mussel	Animal	Prevalence of enterococci in marine seafood organisms	Enterococci in marine bivalves from Norway	65.0675 N 12.20083 E	Marine
SAMN36276644	2020-1119/1	Enterococcus faecium	Norwegian Institute of Marine Research, Bergen	2020	Norway: Vestland	European flat oyster	Animal	Prevalence of enterococci in marine seafood organisms	Enterococci in marine bivalves from Norway	59.93528 N 5.245556 E	Marine
SAMN36276645	2020-1123/1	Enterococcus faecium	Norwegian Institute of Marine Research, Bergen	2020	Norway: Nordland	Blue mussel	Animal	Prevalence of enterococci in marine seafood organisms	Enterococci in marine bivalves from Norway	66.05889 N 13.03667 E	Marine
SAMN36276646	2020-1126/2	Enterococcus faecium	Norwegian Institute of Marine Research, Bergen	2020	Norway: Nordland	Blue mussel	Animal	Prevalence of enterococci in marine seafood organisms	Enterococci in marine bivalves from Norway	66.06306 N 12.82944 E	Marine
SAMN36276647	2020-1129/3	Enterococcus faecium	Norwegian Institute of Marine Research, Bergen	2020	Norway: Trondelag	Blue mussel	Animal	Prevalence of enterococci in marine seafood organisms	Enterococci in marine bivalves from Norway	63.79944 N 10.19083 E	Marine
SAMN36276648	2020-1129/6	Enterococcus faecium	Norwegian Institute of Marine Research, Bergen	2020	Norway: Trondelag	Blue mussel	Animal	Prevalence of enterococci in marine seafood organisms	Enterococci in marine bivalves from Norway	63.79944 N 10.19083 E	Marine
SAMN36276649	2020-1129/8	Enterococcus faecium	Norwegian Institute of Marine Research, Bergen	2020	Norway: Trondelag	Blue mussel	Animal	Prevalence of enterococci in marine seafood organisms	Enterococci in marine bivalves from Norway	63.79944 N 10.19083 E	Marine
SAMN36276650	2020-113/2	Enterococcus faecium	Norwegian Institute of Marine Research, Bergen	2020	Norway: Nordland	Great scallop	Animal	Prevalence of enterococci in marine seafood organisms	Enterococci in marine bivalves from Norway	68.59778 N 15.42167 E	Marine
SAMN36276651	2020-113/3	Enterococcus faecium	Norwegian Institute of Marine Research, Bergen	2020	Norway: Nordland	Great scallop	Animal	Prevalence of enterococci in marine seafood organisms	Enterococci in marine bivalves from Norway	68.59778 N 15.42167 E	Marine
SAMN36276652	2020-235/1	Enterococcus faecium	Norwegian Institute of Marine Research, Bergen	2020	Norway: Nordland	Blue mussel	Animal	Prevalence of enterococci in marine seafood organisms	Enterococci in marine bivalves from Norway	65.77167 N 12.69667 E	Marine
SAMN36276653	2020-274/1	Enterococcus faecium	Norwegian Institute of Marine Research, Bergen	2020	Norway: Nordland	Blue mussel	Animal	Prevalence of enterococci in marine seafood organisms	Enterococci in marine bivalves from Norway	65.24222 N 12.26556 E	Marine
SAMN36276654	2020-311/1	Enterococcus faecium	Norwegian Institute of Marine Research, Bergen	2020	Norway: Vestland	Great scallop	Animal	Prevalence of enterococci in marine seafood organisms	Enterococci in marine bivalves from Norway	60.53417 N 5.007222 E	Marine
SAMN36276655	2020-311/3	Enterococcus faecium	Norwegian Institute of Marine Research, Bergen	2020	Norway: Vestland	Great scallop	Animal	Prevalence of enterococci in marine seafood organisms	Enterococci in marine bivalves from Norway	60.53417 N 5.007222 E	Marine
SAMN36276656	2020-311/4	Enterococcus faecium	Norwegian Institute of Marine Research, Bergen	2020	Norway: Vestland	Great scallop	Animal	Prevalence of enterococci in marine seafood organisms	Enterococci in marine bivalves from Norway	60.53417 N 5.007222 E	Marine
SAMN36276657	2020-312/1	Enterococcus faecium	Norwegian Institute of Marine Research, Bergen	2020	Norway: Trondelag	Blue mussel	Animal	Prevalence of enterococci in marine seafood organisms	Enterococci in marine bivalves from Norway	63.79944 N 10.19083 E	Marine
SAMN36276658	2020-312/3	Enterococcus faecium	Norwegian Institute of Marine Research, Bergen	2020	Norway: Trondelag	Blue mussel	Animal	Prevalence of enterococci in marine seafood organisms	Enterococci in marine bivalves from Norway	63.79944 N 10.19083 E	Marine
SAMN36276659	2020-317/1	Enterococcus faecium	Norwegian Institute of Marine Research, Bergen	2020	Norway: Vestland	European flat oyster	Animal	Prevalence of enterococci in marine seafood organisms	Enterococci in marine bivalves from Norway	59.50472 N 5.24016 E	Marine
SAMN36276660	2020-32/1	Enterococcus faecium	Norwegian Institute of Marine Research, Bergen	2020	Norway: Nordland	Blue mussel	Animal	Prevalence of enterococci in marine seafood organisms	Enterococci in marine bivalves from Norway	65.0675 N 12.20083 E	Marine
SAMN36276661	2020-324/1	Enterococcus faecium	Norwegian Institute of Marine Research, Bergen	2020	Norway: Trondelag	Blue mussel	Animal	Prevalence of enterococci in marine seafood organisms	Enterococci in marine bivalves from Norway	64.08417 N 10.19028 E	Marine
SAMN36276662	2020-324/2	Enterococcus faecium	Norwegian Institute of Marine Research, Bergen	2020	Norway: Trondelag	Blue mussel	Animal	Prevalence of enterococci in marine seafood organisms	Enterococci in marine bivalves from Norway	64.08417 N 10.19028 E	Marine
SAMN36276663	2020-324/3	Enterococcus faecium	Norwegian Institute of Marine Research, Bergen	2020	Norway: Trondelag	Blue mussel	Animal	Prevalence of enterococci in marine seafood organisms	Enterococci in marine bivalves from Norway	64.08417 N 10.19028 E	Marine
SAMN36276664	2020-324/4	Enterococcus faecium	Norwegian Institute of Marine Research, Bergen	2020	Norway: Trondelag	Blue mussel	Animal	Prevalence of enterococci in marine seafood organisms	Enterococci in marine bivalves from Norway	64.08417 N 10.19028 E	Marine
SAMN36276665	2020-324/5	Enterococcus faecium	Norwegian Institute of Marine Research, Bergen	2020	Norway: Trondelag	Blue mussel	Animal	Prevalence of enterococci in marine seafood organisms	Enterococci in marine bivalves from Norway	64.08417 N 10.19028 E	Marine
SAMN36276666	2020-324/6	Enterococcus faecium	Norwegian Institute of Marine Research, Bergen	2020	Norway: Trondelag	Blue mussel	Animal	Prevalence of enterococci in marine seafood organisms	Enterococci in marine bivalves from Norway	64.08417 N 10.19028 E	Marine
SAMN36276667	2020-324/7	Enterococcus faecium	Norwegian Institute of Marine Research, Bergen	2020	Norway: Trondelag	Blue mussel	Animal	Prevalence of enterococci in marine seafood organisms	Enterococci in marine bivalves from Norway	64.08417 N 10.19028 E	Marine
SAMN36276668	2020-325/1	Enterococcus faecium	Norwegian Institute of Marine Research, Bergen	2020	Norway: Rogaland	Great scallop	Animal	Prevalence of enterococci in marine seafood organisms	Enterococci in marine bivalves from Norway	59.28 N 5.535833 E	Marine
SAMN36276669	2020-331/2	Enterococcus faecium	Norwegian Institute of Marine Research, Bergen	2020	Norway: Agder	Blue mussel	Animal	Prevalence of enterococci in marine seafood organisms	Enterococci in marine bivalves from Norway	58.53083 N 8.865278 E	Marine
SAMN36276670	2020-331/3	Enterococcus faecium	Norwegian Institute of Marine Research, Bergen	2020	Norway: Agder	Blue mussel	Animal	Prevalence of enterococci in marine seafood organisms	Enterococci in marine bivalves from Norway	58.53083 N 8.865278 E	Marine
SAMN36276671	2020-331/4	Enterococcus faecium	Norwegian Institute of Marine Research, Bergen	2020	Norway: Agder	Blue mussel	Animal	Prevalence of enterococci in marine seafood organisms	Enterococci in marine bivalves from Norway	58.53083 N 8.865278 E	Marine
SAMN36276672	2020-331/5	Enterococcus faecium	Norwegian Institute of Marine Research, Bergen	2020	Norway: Agder	Blue mussel	Animal	Prevalence of enterococci in marine seafood organisms	Enterococci in marine bivalves from Norway	58.53083 N 8.865278 E	Marine
SAMN36276673	2020-331/6	Enterococcus faecium	Norwegian Institute of Marine Research, Bergen	2020	Norway: Agder	Blue mussel	Animal	Prevalence of enterococci in marine seafood organisms	Enterococci in marine bivalves from Norway	58.53083 N 8.865278 E	Marine
SAMN36276674	2020-332	Enterococcus faecium	Norwegian Institute of Marine Research, Bergen	2020	Norway: Trondelag	Blue mussel	Animal	Prevalence of enterococci in marine seafood organisms	Enterococci in marine bivalves from Norway	65.0675 N 12.20083 E	Marine
SAMN36276675	2020-368	Enterococcus faecium	Norwegian Institute of Marine Research, Bergen	2020	Norway: Trondelag	Blue mussel	Animal	Prevalence of enterococci in marine seafood organisms	Enterococci in marine bivalves from Norway	65.25556 N 12.25667 E	Marine
SAMN36276676	2020-370	Enterococcus faecium	Norwegian Institute of Marine Research, Bergen	2020	Norway: Vestland	Blue mussel	Animal	Prevalence of enterococci in marine seafood organisms	Enterococci in marine bivalves from Norway	62.83583 N 7.85 E	Marine
SAMN36276677	2020-374/1	Enterococcus faecium	Norwegian Institute of Marine Research, Bergen	2020	Norway: Trondelag	Blue mussel	Animal	Prevalence of enterococci in marine seafood organisms	Enterococci in marine bivalves from Norway	64.59444 N 11.315 E	Marine
SAMN36276678	2020-374/3	Enterococcus faecium	Norwegian Institute of Marine Research, Bergen	2020	Norway: Trondelag	Blue mussel	Animal	Prevalence of enterococci in marine seafood organisms	Enterococci in marine bivalves from Norway	64.59444 N 11.315 E	Marine
SAMN36276679	2020-375/1	Enterococcus faecium	Norwegian Institute of Marine Research, Bergen	2020	Norway: Trondelag	Blue mussel	Animal	Prevalence of enterococci in marine seafood organisms	Enterococci in marine bivalves from Norway	64.60889 N 11.39778 E	Marine
SAMN36276680	2020-375/2	Enterococcus faecium	Norwegian Institute of Marine Research, Bergen	2020	Norway: Trondelag	Blue mussel	Animal	Prevalence of enterococci in marine seafood organisms	Enterococci in marine bivalves from Norway	64.60889 N 11.39778 E	Marine
SAMN36276681	2020-519/2	Enterococcus faecium	Norwegian Institute of Marine Research, Bergen	2020	Norway: Troms & Finnmark	Blue mussel	Animal	Prevalence of enterococci in marine seafood organisms	Enterococci in marine bivalves from Norway	69.93194 N 20.63583 E	Marine
SAMN36276682	2020-521/1	Enterococcus faecium	Norwegian Institute of Marine Research, Bergen	2020	Norway: Nordland	Blue mussel	Animal	Prevalence of enterococci in marine seafood organisms	Enterococci in marine bivalves from Norway	65.25556 N 12.25667 E	Marine
SAMN36276683	2020-523	Enterococcus faecium	Norwegian Institute of Marine Research, Bergen	2020	Norway: Nordland	Blue mussel	Animal	Prevalence of enterococci in marine seafood organisms	Enterococci in marine bivalves from Norway	65.25111 N 12.10056 E	Marine
SAMN36276684	2020-533/1	Enterococcus faecium	Norwegian Institute of Marine Research, Bergen	2020	Norway: Nordland	Blue mussel	Animal	Prevalence of enterococci in marine seafood organisms	Enterococci in marine bivalves from Norway	68.42472 N 13.92139 E	Marine
SAMN36276685	2020-533/4	Enterococcus faecium	Norwegian Institute of Marine Research, Bergen	2020	Norway: Nordland	Blue mussel	Animal	Prevalence of enterococci in marine seafood organisms	Enterococci in marine bivalves from Norway	68.42472 N 13.92139 E	Marine
SAMN36276686	2020-533/5	Enterococcus faecium	Norwegian Institute of Marine Research, Bergen	2020	Norway: Nordland	Blue mussel	Animal	Prevalence of enterococci in marine seafood organisms	Enterococci in marine bivalves from Norway	68.42472 N 13.92139 E	Marine
SAMN36276687	2020-533/6	Enterococcus faecium	Norwegian Institute of Marine Research, Bergen	2020	Norway: Nordland	Blue mussel	Animal	Prevalence of enterococci in marine seafood organisms	Enterococci in marine bivalves from Norway	68.42472 N 13.92139 E	Marine
SAMN36276688	2020-533/7	Enterococcus faecium	Norwegian Institute of Marine Research, Bergen	2020	Norway: Nordland	Blue mussel	Animal	Prevalence of enterococci in marine seafood organisms	Enterococci in marine bivalves from Norway	68.42472 N 13.92139 E	Marine
SAMN36276689	2020-634/2	Enterococcus faecium	Norwegian Institute of Marine Research, Bergen	2020	Norway: Trondelag	Blue mussel	Animal	Prevalence of enterococci in marine seafood organisms	Enterococci in marine bivalves from Norway	64.70556 N 11.46722 E	Marine
SAMN36276690	2020-635/1	Enterococcus faecium	Norwegian Institute of Marine Research, Bergen	2020	Norway: Trondelag	Blue mussel	Animal	Prevalence of enterococci in marine seafood organisms	Enterococci in marine bivalves from Norway	64.60889 N 11.39778 E	Marine
SAMN36276691	2020-635/2	Enterococcus faecium	Norwegian Institute of Marine Research, Bergen	2020	Norway: Trondelag	Blue mussel	Animal	Prevalence of enterococci in marine seafood organisms	Enterococci in marine bivalves from Norway	64.60889 N 11.39778 E	Marine
SAMN36276692	2020-66/2	Enterococcus faecium	Norwegian Institute of Marine Research, Bergen	2020	Norway: Nordland	Blue mussel	Animal	Prevalence of enterococci in marine seafood organisms	Enterococci in marine bivalves from Norway	66.05889 N 13.03667 E	Marine
SAMN36276693	2020-66/9	Enterococcus faecium	Norwegian Institute of Marine Research, Bergen	2020	Norway: Nordland	Blue mussel	Animal	Prevalence of enterococci in marine seafood organisms	Enterococci in marine bivalves from Norway	66.05889 N 13.03667 E	Marine
SAMN36276694	2020-671/2	Enterococcus faecium	Norwegian Institute of Marine Research, Bergen	2020	Norway: Trondelag	Blue mussel	Animal	Prevalence of enterococci in marine seafood organisms	Enterococci in marine bivalves from Norway	65.0675 N 12.20083 E	Marine
SAMN36276695	2020-680	Enterococcus faecium	Norwegian Institute of Marine Research, Bergen	2020	Norway: Agder	Blue mussel	Animal	Prevalence of enterococci in marine seafood organisms	Enterococci in marine bivalves from Norway	58.53083 N 8.865278 E	Marine
SAMN36276696	2020-699	Enterococcus faecium	Norwegian Institute of Marine Research, Bergen	2020	Norway: Vestland	European flat oyster	Animal	Prevalence of enterococci in marine seafood organisms	Enterococci in marine bivalves from Norway	59.50472 N 5.24016 E	Marine
SAMN36276697	2020-720	Enterococcus faecium	Norwegian Institute of Marine Research, Bergen	2020	Norway: Trondelag	Blue mussel	Animal	Prevalence of enterococci in marine seafood organisms	Enterococci in marine bivalves from Norway	64.77944 N 11.65167 E	Marine
SAMN36276698	2020-746	Enterococcus faecium	Norwegian Institute of Marine Research, Bergen	2020	Norway: Trondelag	Blue mussel	Animal	Prevalence of enterococci in marine seafood organisms	Enterococci in marine bivalves from Norway	64.07083 N 10.82444 E	Marine
SAMN36276699	2020-755/2	Enterococcus faecium	Norwegian Institute of Marine Research, Bergen	2020	Norway: Trondelag	Blue mussel	Animal	Prevalence of enterococci in marine seafood organisms	Enterococci in marine bivalves from Norway	64.77944 N 11.65167 E	Marine
SAMN36276700	2020-755/3	Enterococcus faecium	Norwegian Institute of Marine Research, Bergen	2020	Norway: Trondelag	Blue mussel	Animal	Prevalence of enterococci in marine seafood organisms	Enterococci in marine bivalves from Norway	64.77944 N 11.65167 E	Marine
SAMN36276701	2020-756/3	Enterococcus faecium	Norwegian Institute of Marine Research, Bergen	2020	Norway: Trondelag	Blue mussel	Animal	Prevalence of enterococci in marine seafood organisms	Enterococci in marine bivalves from Norway	64.71833 N 11.43278 E	Marine
SAMN36276702	2020-855/1	Enterococcus faecium	Norwegian Institute of Marine Research, Bergen	2020	Norway: Trondelag	Blue mussel	Animal	Prevalence of enterococci in marine seafood organisms	Enterococci in marine bivalves from Norway	64.02 N 10.115 E	Marine
SAMN36276703	2020-975/1	Enterococcus faecium	Norwegian Institute of Marine Research, Bergen	2020	Norway: Trondelag	Blue mussel	Animal	Prevalence of enterococci in marine seafood organisms	Enterococci in marine bivalves from Norway	64.93806 N 11.57639 E	Marine
SAMN36276704	2020-975/2	Enterococcus faecium	Norwegian Institute of Marine Research, Bergen	2020	Norway: Trondelag	Blue mussel	Animal	Prevalence of enterococci in marine seafood organisms	Enterococci in marine bivalves from Norway	64.93806 N 11.57639 E	Marine
SAMN36276705	2020-978	Enterococcus faecium	Norwegian Institute of Marine Research, Bergen	2020	Norway: Trondelag	Blue mussel	Animal	Prevalence of enterococci in marine seafood organisms	Enterococci in marine bivalves from Norway	64.07083 N 10.82444 E	Marine
SAMN36276706	2020-979/1	Enterococcus faecium	Norwegian Institute of Marine Research, Bergen	2020	Norway: Trondelag	Blue mussel	Animal	Prevalence of enterococci in marine seafood organisms	Enterococci in marine bivalves from Norway	63.79944 N 10.19083 E	Marine
SAMN36276707	2020-989/1	Enterococcus faecium	Norwegian Institute of Marine Research, Bergen	2020	Norway: Nordland	Blue mussel	Animal	Prevalence of enterococci in marine seafood organisms	Enterococci in marine bivalves from Norway	66.05889 N 13.03667 E	Marine
SAMN36276708	2020-989/8	Enterococcus faecium	Norwegian Institute of Marine Research, Bergen	2020	Norway: Nordland	Blue mussel	Animal	Prevalence of enterococci in marine seafood organisms	Enterococci in marine bivalves from Norway	66.05889 N 13.03667 E	Marine
